# Supplementary material for: Incidence, pathogens and antimicrobial resistance of blood and cerebrospinal fluid isolates from a tertiary neonatal unit in South Africa: A 10 year retrospective review
Source: PLoS One. 2024 Jan 19;19(1):e0297371. doi: 10.1371/journal.pone.0297371 (PMC10798535; doi:10.1371/journal.pone.0297371)
Supplement: S1 File — (XLSX) [file pone.0297371.s001.xlsx]

## Sheet: Data
Part_ID	Culture_Year	Culture_MYe	Culture_Date	Culture_Type	Ward	Org_Name	Org_Type	Resistant	CRO_Status	KLEB_CRE_Status	ESCHC_CRE Status	CRE_Status	CRAB_Status	ESBL_NCRE_Status	MRSA_Status	VRE_Status
1	2010	2010-02-01	2010-02-01	Blood or CSF	NICU	CANDA	Yeast
2	2010	2010-02-01	2010-02-01	Blood or CSF	NICU	CONS	GPC
3	2010	2010-02-01	2010-02-01	Blood or CSF	NICU	CONS	GPC
4	2010	2010-02-01	2010-02-01	Blood or CSF	NICU	ACINB	GNB	0	0				0
5	2010	2010-02-01	2010-02-01	Blood or CSF	NICU	CONS	GPC
6	2010	2010-02-01	2010-02-01	Blood or CSF	NICU	CONS	GPC
7	2010	2010-02-01	2010-02-01	Blood or CSF	NICU	ESCHC	GNB	0	0		0	0
8	2010	2010-02-01	2010-02-01	Blood or CSF	NICU	CANDP	Yeast
9	2010	2010-02-01	2010-02-01	Blood or CSF	NICU	CONS	GPC
10	2010	2010-02-01	2010-02-01	Blood or CSF	NICU	CANDP	Yeast
11	2010	2010-02-01	2010-02-01	Blood or CSF	NICU	ACINB	GNB	0	0				0
12	2010	2010-02-01	2010-02-01	Blood or CSF	NICU	CONS	GPC
13	2010	2010-02-01	2010-02-01	Blood or CSF	NICU	CANDP	Yeast
14	2010	2010-02-01	2010-02-01	Blood or CSF	NICU	CONS	GPC
15	2010	2010-02-01	2010-02-01	Blood or CSF	NICU	ACINB	GNB	0	0				0
16	2010	2010-02-01	2010-02-01	Blood or CSF	NICU	CANDP	Yeast
17	2010	2010-02-01	2010-02-01	Blood or CSF	NICU	CONS	GPC
18	2010	2010-02-01	2010-02-01	Blood or CSF	NICU	CONS	GPC
19	2010	2010-02-01	2010-02-01	Blood or CSF	NICU	CANDP	Yeast
20	2010	2010-02-01	2010-02-01	Blood or CSF	TICU	STRAG	GPC
21	2010	2010-02-01	2010-02-01	Blood or CSF	TICU	CANDP	Yeast
22	2010	2010-02-01	2010-02-01	Blood or CSF	TICU	STAAU	GPC	1							1
23	2010	2010-02-01	2010-02-01	Blood or CSF	TICU	CANDA	Yeast
24	2010	2010-02-01	2010-02-01	Blood or CSF	TICU	STAAU	GPC	1							1
25	2010	2010-02-01	2010-02-01	Blood or CSF	TICU	CONS	GPC
26	2010	2010-02-01	2010-02-01	Blood or CSF	TICU	STAAU	GPC	1							1
27	2010	2010-02-01	2010-02-01	Blood or CSF	TICU	STAAU	GPC	1							1
28	2010	2010-02-01	2010-02-01	Blood or CSF	TICU	CONS	GPC
29	2010	2010-02-01	2010-02-01	Blood or CSF	TICU	CONS	GPC
30	2010	2010-02-01	2010-02-01	Blood or CSF	TICU	CONS	GPC
31	2010	2010-02-01	2010-02-01	Blood or CSF	TICU	ACINB	GNB	0	0				0
32	2010	2010-02-01	2010-02-01	Blood or CSF	TICU	CONS	GPC
33	2010	2010-02-01	2010-02-01	Blood or CSF	TICU	ACINB	GNB	0	0				0
34	2010	2010-02-01	2010-02-01	Blood or CSF	NICU	CANDA	Yeast
35	2010	2010-02-01	2010-02-01	Blood or CSF	TICU	ESCHC	GNB	0	0		0	0
36	2010	2010-02-01	2010-02-01	Blood or CSF	TICU	ACINB	GNB	0	0				0
37	2010	2010-02-01	2010-02-01	Blood or CSF	TICU	STAAU	GPC	1							1
38	2010	2010-02-01	2010-02-01	Blood or CSF	TICU	ESCHC	GNB	0	0		0	0
39	2010	2010-02-01	2010-02-01	Blood or CSF	TICU	ACINB	GNB	0	0				0
40	2010	2010-02-01	2010-02-01	Blood or CSF	TICU	CONS	GPC
41	2010	2010-02-01	2010-02-01	Blood or CSF	TICU	CANDA	Yeast
42	2010	2010-02-01	2010-02-01	Blood or CSF	TICU	CONS	GPC
43	2010	2010-02-01	2010-02-01	Blood or CSF	TICU	STAAU	GPC	1							1
44	2010	2010-02-01	2010-02-01	Blood or CSF	TICU	CONS	GPC
45	2010	2010-02-01	2010-02-01	Blood or CSF	TICU	STAAU	GPC	1							1
46	2010	2010-02-01	2010-02-01	Blood or CSF	TICU	CONS	GPC
47	2010	2010-02-01	2010-02-01	Blood or CSF	NICU	CANDP	Yeast
48	2010	2010-02-01	2010-02-01	Blood or CSF	TICU	KLEBP	GNB	1	0	0		0		1
49	2010	2010-02-01	2010-02-01	Blood or CSF	TICU	ENTSP	GPC
50	2010	2010-02-01	2010-02-01	Blood or CSF	TICU	CONS	GPC
51	2010	2010-02-01	2010-02-01	Blood or CSF	TICU	ENTBC	GNB	0	0			0
52	2010	2010-02-01	2010-02-01	Blood or CSF	TICU	CONS	GPC
53	2010	2010-02-01	2010-02-01	Blood or CSF	TICU	KLEBP	GNB	1	0	0		0		1
54	2010	2010-02-01	2010-02-01	Blood or CSF	TICU	CANDP	Yeast
55	2010	2010-02-01	2010-02-01	Blood or CSF	TICU	KLEBP	GNB	1	0	0		0		1
56	2010	2010-02-01	2010-02-01	Blood or CSF	TICU	CANDA	Yeast
57	2010	2010-02-01	2010-02-01	Blood or CSF	TICU	KLEBP	GNB	1	0	0		0		1
58	2010	2010-02-01	2010-02-01	Blood or CSF	TICU	CONS	GPC
59	2010	2010-02-01	2010-02-01	Blood or CSF	TICU	KLEBP	GNB	1	0	0		0		1
60	2010	2010-02-01	2010-02-01	Blood or CSF	TICU	CONS	GPC
61	2010	2010-02-01	2010-02-01	Blood or CSF	TICU	CANDP	Yeast
62	2010	2010-02-01	2010-02-01	Blood or CSF	TICU	ENTSP	GPC
63	2010	2010-02-01	2010-02-01	Blood or CSF	TICU	STAAU	GPC	1							1
64	2010	2010-02-01	2010-02-01	Blood or CSF	TICU	KLEBP	GNB	1	0	0		0		1
65	2010	2010-02-01	2010-02-01	Blood or CSF	TICU	CANDP	Yeast
66	2010	2010-02-01	2010-02-01	Blood or CSF	TICU	ENTBC	GNB	0	0			0
67	2010	2010-02-01	2010-02-01	Blood or CSF	TICU	ACINB	GNB	0	0				0
68	2010	2010-02-01	2010-02-01	Blood or CSF	TICU	STAAU	GPC	1							1
69	2010	2010-02-01	2010-02-01	Blood or CSF	TICU	STAAU	GPC	1							1
70	2010	2010-02-01	2010-02-01	Blood or CSF	Ward 66	CONS	GPC
71	2010	2010-02-01	2010-02-01	Blood or CSF	Ward 66	CONS	GPC
72	2010	2010-02-01	2010-02-01	Blood or CSF	Ward 66	CONS	GPC
73	2010	2010-02-01	2010-02-01	Blood or CSF	Ward 66	ENTFM	GPC
74	2010	2010-02-01	2010-02-01	Blood or CSF	Ward 66	ACINL	GNB	0	0				0
75	2010	2010-02-01	2010-02-01	Blood or CSF	Ward 66	ACINL	GNB	0	0				0
76	2010	2010-02-01	2010-02-01	Blood or CSF	Ward 66	ENTFS	GPC
77	2010	2010-02-01	2010-02-01	Blood or CSF	Ward 66	CONS	GPC
78	2010	2010-02-01	2010-02-01	Blood or CSF	Ward 66	CONS	GPC
79	2010	2010-02-01	2010-02-01	Blood or CSF	Ward 66	ACINB	GNB	0	0				0
80	2010	2010-02-01	2010-02-01	Blood or CSF	Ward 66	CONS	GPC
81	2010	2010-02-01	2010-02-01	Blood or CSF	Ward 66	CONS	GPC
82	2010	2010-02-01	2010-02-01	Blood or CSF	LBWN	ESCHC	GNB	1	0		0	0		1
83	2010	2010-02-01	2010-02-01	Blood or CSF	LBWN	STRAG	GPC
84	2010	2010-02-01	2010-02-01	Blood or CSF	LBWN	ACINL	GNB	0	0				0
85	2010	2010-02-01	2010-02-01	Blood or CSF	LBWN	STAAU	GPC	0							0
86	2010	2010-03-01	2010-03-01	Blood or CSF	NICU	CONS	GPC
87	2010	2010-03-01	2010-03-01	Blood or CSF	NICU	KLEBP	GNB	1	0	0		0		1
88	2010	2010-03-01	2010-03-01	Blood or CSF	NICU	KLEBP	GNB	1	0	0		0		1
89	2010	2010-03-01	2010-03-01	Blood or CSF	NICU	KLEBP	GNB	1	0	0		0		1
90	2010	2010-03-01	2010-03-01	Blood or CSF	NICU	CANDK	Yeast
91	2010	2010-03-01	2010-03-01	Blood or CSF	NICU	ACINB	GNB	0	0				0
92	2010	2010-03-01	2010-03-01	Blood or CSF	NICU	CANDK	Yeast
93	2010	2010-03-01	2010-03-01	Blood or CSF	NICU	PSEUA	GNB	0	0					0
94	2010	2010-03-01	2010-03-01	Blood or CSF	NICU	CONS	GPC
95	2010	2010-03-01	2010-03-01	Blood or CSF	NICU	CANDA	Yeast
96	2010	2010-03-01	2010-03-01	Blood or CSF	NICU	PSEUA	GNB	0	0					0
97	2010	2010-03-01	2010-03-01	Blood or CSF	NICU	MORAM	GNB	0	0			0
98	2010	2010-03-01	2010-03-01	Blood or CSF	NICU	CONS	GPC
99	2010	2010-03-01	2010-03-01	Blood or CSF	NICU	CANDP	Yeast
100	2010	2010-03-01	2010-03-01	Blood or CSF	NICU	STAAU	GPC	1							1
101	2010	2010-03-01	2010-03-01	Blood or CSF	NICU	CANDP	Yeast
102	2010	2010-03-01	2010-03-01	Blood or CSF	NICU	ACINB	GNB	0	0				0
103	2010	2010-03-01	2010-03-01	Blood or CSF	NICU	CANDA	Yeast
104	2010	2010-03-01	2010-03-01	Blood or CSF	NICU	CANDA	Yeast
105	2010	2010-03-01	2010-03-01	Blood or CSF	NICU	STAAU	GPC	1							1
106	2010	2010-03-01	2010-03-01	Blood or CSF	NICU	CONS	GPC
107	2010	2010-03-01	2010-03-01	Blood or CSF	NICU	CONS	GPC
108	2010	2010-03-01	2010-03-01	Blood or CSF	NICU	ACINB	GNB	0	0				0
109	2010	2010-03-01	2010-03-01	Blood or CSF	NICU	ACINB	GNB	0	0				0
110	2010	2010-03-01	2010-03-01	Blood or CSF	NICU	STAAU	GPC	1							1
111	2010	2010-03-01	2010-03-01	Blood or CSF	NICU	KLEBP	GNB	0	0	0		0
112	2010	2010-03-01	2010-03-01	Blood or CSF	TICU	ACINB	GNB	0	0				0
113	2010	2010-03-01	2010-03-01	Blood or CSF	TICU	KLEBP	GNB	1	0	0		0		1
114	2010	2010-03-01	2010-03-01	Blood or CSF	TICU	STAAU	GPC	1							1
115	2010	2010-03-01	2010-03-01	Blood or CSF	TICU	CANDK	Yeast
116	2010	2010-03-01	2010-03-01	Blood or CSF	TICU	CANDA	Yeast
117	2010	2010-03-01	2010-03-01	Blood or CSF	TICU	STRVI	GPC
118	2010	2010-03-01	2010-03-01	Blood or CSF	TICU	CONS	GPC
119	2010	2010-03-01	2010-03-01	Blood or CSF	TICU	STRAG	GPC
120	2010	2010-03-01	2010-03-01	Blood or CSF	TICU	STRAG	GPC
121	2010	2010-03-01	2010-03-01	Blood or CSF	TICU	KLEBP	GNB	1	0	0		0		1
122	2010	2010-03-01	2010-03-01	Blood or CSF	TICU	ACINB	GNB	0	0				0
123	2010	2010-03-01	2010-03-01	Blood or CSF	TICU	ACINB	GNB	0	0				0
124	2010	2010-03-01	2010-03-01	Blood or CSF	TICU	CONS	GPC
125	2010	2010-03-01	2010-03-01	Blood or CSF	TICU	ESCHC	GNB	0	0		0	0
126	2010	2010-03-01	2010-03-01	Blood or CSF	TICU	CONS	GPC
127	2010	2010-03-01	2010-03-01	Blood or CSF	TICU	CONS	GPC
128	2010	2010-03-01	2010-03-01	Blood or CSF	TICU	HAEMI	GNB	0	0			0
129	2010	2010-03-01	2010-03-01	Blood or CSF	TICU	STAAU	GPC	0							0
130	2010	2010-03-01	2010-03-01	Blood or CSF	TICU	KLEBP	GNB	0	0	0		0
131	2010	2010-03-01	2010-03-01	Blood or CSF	TICU	CONS	GPC
132	2010	2010-03-01	2010-03-01	Blood or CSF	TICU	CONS	GPC
133	2010	2010-03-01	2010-03-01	Blood or CSF	TICU	STRPN	GPC
134	2010	2010-03-01	2010-03-01	Blood or CSF	TICU	ACINB	GNB	0	0				0
135	2010	2010-03-01	2010-03-01	Blood or CSF	TICU	KLEBP	GNB	1	0	0		0		1
136	2010	2010-03-01	2010-03-01	Blood or CSF	TICU	CONS	GPC
137	2010	2010-03-01	2010-03-01	Blood or CSF	TICU	ACINB	GNB	0	0				0
138	2010	2010-03-01	2010-03-01	Blood or CSF	TICU	CONS	GPC
139	2010	2010-03-01	2010-03-01	Blood or CSF	TICU	ENTBS	GNB	1	0			0		1
140	2010	2010-03-01	2010-03-01	Blood or CSF	TICU	PSEUA	GNB	0	0					0
141	2010	2010-03-01	2010-03-01	Blood or CSF	TICU	ENTFS	GPC
142	2010	2010-03-01	2010-03-01	Blood or CSF	TICU	KLEBO	GNB	0	0	0		0
143	2010	2010-03-01	2010-03-01	Blood or CSF	TICU	KLEBP	GNB	1	0	0		0		1
144	2010	2010-03-01	2010-03-01	Blood or CSF	TICU	CANDP	Yeast
145	2010	2010-03-01	2010-03-01	Blood or CSF	TICU	CONS	GPC
146	2010	2010-03-01	2010-03-01	Blood or CSF	TICU	CONS	GPC
147	2010	2010-03-01	2010-03-01	Blood or CSF	TICU	STAAU	GPC	1							1
148	2010	2010-03-01	2010-03-01	Blood or CSF	TICU	ACINB	GNB	0	0				0
149	2010	2010-03-01	2010-03-01	Blood or CSF	TICU	ACINB	GNB	0	0				0
150	2010	2010-03-01	2010-03-01	Blood or CSF	TICU	ENTFM	GPC
151	2010	2010-03-01	2010-03-01	Blood or CSF	TICU	CANDP	Yeast
152	2010	2010-03-01	2010-03-01	Blood or CSF	TICU	PSEUA	GNB	0	0					0
153	2010	2010-03-01	2010-03-01	Blood or CSF	Ward 66	STRAG	GPC
154	2010	2010-03-01	2010-03-01	Blood or CSF	Ward 66	CONS	GPC
155	2010	2010-03-01	2010-03-01	Blood or CSF	Ward 66	STRSP	GPC
156	2010	2010-03-01	2010-03-01	Blood or CSF	Ward 66	STAAU	GPC	1							1
157	2010	2010-03-01	2010-03-01	Blood or CSF	Ward 66	STAAU	GPC	1							1
158	2010	2010-03-01	2010-03-01	Blood or CSF	Ward 66	STAAU	GPC	1							1
159	2010	2010-03-01	2010-03-01	Blood or CSF	Ward 66	PSEUA	GNB	0	0					0
160	2010	2010-03-01	2010-03-01	Blood or CSF	Ward 66	STAAU	GPC	1							1
161	2010	2010-03-01	2010-03-01	Blood or CSF	Ward 66	ENTFM	GPC
162	2010	2010-03-01	2010-03-01	Blood or CSF	Ward 66	STAAU	GPC	1							1
163	2010	2010-03-01	2010-03-01	Blood or CSF	Ward 66	ENTFS	GPC
164	2010	2010-03-01	2010-03-01	Blood or CSF	Ward 66	ENTFM	GPC
165	2010	2010-03-01	2010-03-01	Blood or CSF	Ward 66	CONS	GPC
166	2010	2010-03-01	2010-03-01	Blood or CSF	Ward 66	ENTBS	GNB	1	0			0		1
167	2010	2010-03-01	2010-03-01	Blood or CSF	Ward 66	STAAU	GPC	0							0
168	2010	2010-03-01	2010-03-01	Blood or CSF	Ward 66	ENTFM	GPC
169	2010	2010-03-01	2010-03-01	Blood or CSF	Ward 66	KLEBP	GNB	1	0	0		0		1
170	2010	2010-03-01	2010-03-01	Blood or CSF	Ward 66	CONS	GPC
171	2010	2010-03-01	2010-03-01	Blood or CSF	Ward 66	ACINB	GNB	0	0				0
172	2010	2010-03-01	2010-03-01	Blood or CSF	Ward 66	CONS	GPC
173	2010	2010-03-01	2010-03-01	Blood or CSF	Ward 66	STRAG	GPC
174	2010	2010-03-01	2010-03-01	Blood or CSF	Ward 66	STAAU	GPC	1							1
175	2010	2010-03-01	2010-03-01	Blood or CSF	Ward 66	CANDA	Yeast
176	2010	2010-03-01	2010-03-01	Blood or CSF	Ward 66	STRVI	GPC
177	2010	2010-03-01	2010-03-01	Blood or CSF	Ward 66	ACINL	GNB	0	0				0
178	2010	2010-03-01	2010-03-01	Blood or CSF	LBWN	STRVI	GPC
179	2010	2010-03-01	2010-03-01	Blood or CSF	LBWN	STRVI	GPC
180	2010	2010-04-01	2010-04-01	Blood or CSF	NICU	STAAU	GPC	1							1
181	2010	2010-04-01	2010-04-01	Blood or CSF	NICU	CANDA	Yeast
182	2010	2010-04-01	2010-04-01	Blood or CSF	NICU	ENTFS	GPC
183	2010	2010-04-01	2010-04-01	Blood or CSF	NICU	STAAU	GPC	1							1
184	2010	2010-04-01	2010-04-01	Blood or CSF	NICU	ENTBS	GNB	1	0			0		1
185	2010	2010-04-01	2010-04-01	Blood or CSF	NICU	ESCHC	GNB	0	0		0	0
186	2010	2010-04-01	2010-04-01	Blood or CSF	NICU	CONS	GPC
187	2010	2010-04-01	2010-04-01	Blood or CSF	NICU	ACINB	GNB	0	0				0
188	2010	2010-04-01	2010-04-01	Blood or CSF	NICU	CANDP	Yeast
189	2010	2010-04-01	2010-04-01	Blood or CSF	NICU	STAAU	GPC	1							1
190	2010	2010-04-01	2010-04-01	Blood or CSF	NICU	ACINB	GNB	0	0				0
191	2010	2010-04-01	2010-04-01	Blood or CSF	NICU	ACINB	GNB	0	0				0
192	2010	2010-04-01	2010-04-01	Blood or CSF	NICU	ACINB	GNB	0	0				0
193	2010	2010-04-01	2010-04-01	Blood or CSF	NICU	STAAU	GPC	1							1
194	2010	2010-04-01	2010-04-01	Blood or CSF	NICU	STAAU	GPC	1							1
195	2010	2010-04-01	2010-04-01	Blood or CSF	NICU	ACINB	GNB	0	0				0
196	2010	2010-04-01	2010-04-01	Blood or CSF	NICU	ENTBS	GNB	1	0			0		1
197	2010	2010-04-01	2010-04-01	Blood or CSF	NICU	CANDA	Yeast
198	2010	2010-04-01	2010-04-01	Blood or CSF	NICU	STRAG	GPC
199	2010	2010-04-01	2010-04-01	Blood or CSF	TICU	KLEBP	GNB	1	0	0		0		1
200	2010	2010-04-01	2010-04-01	Blood or CSF	TICU	PSEUA	GNB	0	0					0
201	2010	2010-04-01	2010-04-01	Blood or CSF	TICU	ACINB	GNB	0	0				0
202	2010	2010-04-01	2010-04-01	Blood or CSF	TICU	KLEBP	GNB	1	0	0		0		1
203	2010	2010-04-01	2010-04-01	Blood or CSF	TICU	CANDA	Yeast
204	2010	2010-04-01	2010-04-01	Blood or CSF	TICU	STAAU	GPC	1							1
205	2010	2010-04-01	2010-04-01	Blood or CSF	TICU	CONS	GPC
206	2010	2010-04-01	2010-04-01	Blood or CSF	TICU	CANDT	Yeast
207	2010	2010-04-01	2010-04-01	Blood or CSF	TICU	CONS	GPC
208	2010	2010-04-01	2010-04-01	Blood or CSF	TICU	CONS	GPC
209	2010	2010-04-01	2010-04-01	Blood or CSF	TICU	ENTBC	GNB	1	0			0		1
210	2010	2010-04-01	2010-04-01	Blood or CSF	TICU	CONS	GPC
211	2010	2010-04-01	2010-04-01	Blood or CSF	TICU	CONS	GPC
212	2010	2010-04-01	2010-04-01	Blood or CSF	TICU	CANDP	Yeast
213	2010	2010-04-01	2010-04-01	Blood or CSF	TICU	CANDP	Yeast
214	2010	2010-04-01	2010-04-01	Blood or CSF	TICU	CANDA	Yeast
215	2010	2010-04-01	2010-04-01	Blood or CSF	TICU	STAAU	GPC	1							1
216	2010	2010-04-01	2010-04-01	Blood or CSF	TICU	STAAU	GPC	1							1
217	2010	2010-04-01	2010-04-01	Blood or CSF	TICU	STAAU	GPC	1							1
218	2010	2010-04-01	2010-04-01	Blood or CSF	TICU	CONS	GPC
219	2010	2010-04-01	2010-04-01	Blood or CSF	TICU	ESCHC	GNB	0	0		0	0
220	2010	2010-04-01	2010-04-01	Blood or CSF	TICU	CANDP	Yeast
221	2010	2010-04-01	2010-04-01	Blood or CSF	TICU	CONS	GPC
222	2010	2010-04-01	2010-04-01	Blood or CSF	TICU	CONS	GPC
223	2010	2010-04-01	2010-04-01	Blood or CSF	TICU	CONS	GPC
224	2010	2010-04-01	2010-04-01	Blood or CSF	TICU	CANDP	Yeast
225	2010	2010-04-01	2010-04-01	Blood or CSF	TICU	CANDP	Yeast
226	2010	2010-04-01	2010-04-01	Blood or CSF	TICU	ACINB	GNB	0	0				0
227	2010	2010-04-01	2010-04-01	Blood or CSF	TICU	CONS	GPC
228	2010	2010-04-01	2010-04-01	Blood or CSF	TICU	ACINB	GNB	0	0				0
229	2010	2010-04-01	2010-04-01	Blood or CSF	TICU	STAAU	GPC	1							1
230	2010	2010-04-01	2010-04-01	Blood or CSF	TICU	STAAU	GPC	1							1
231	2010	2010-04-01	2010-04-01	Blood or CSF	TICU	ACINB	GNB	0	0				0
232	2010	2010-04-01	2010-04-01	Blood or CSF	TICU	STAAU	GPC	1							1
233	2010	2010-04-01	2010-04-01	Blood or CSF	TICU	ACINB	GNB	0	0				0
234	2010	2010-04-01	2010-04-01	Blood or CSF	TICU	ESCHC	GNB	0	0		0	0
235	2010	2010-04-01	2010-04-01	Blood or CSF	TICU	ENTBC	GNB	1	0			0		1
236	2010	2010-04-01	2010-04-01	Blood or CSF	TICU	STAAU	GPC	1							1
237	2010	2010-04-01	2010-04-01	Blood or CSF	TICU	ACINB	GNB	0	0				0
238	2010	2010-04-01	2010-04-01	Blood or CSF	TICU	ENTBS	GNB	1	0			0		1
239	2010	2010-04-01	2010-04-01	Blood or CSF	TICU	STAAU	GPC	1							1
240	2010	2010-04-01	2010-04-01	Blood or CSF	TICU	STAAU	GPC	1							1
241	2010	2010-04-01	2010-04-01	Blood or CSF	TICU	STAAU	GPC	1							1
242	2010	2010-04-01	2010-04-01	Blood or CSF	TICU	SALMS	GNB	0	0			0
243	2010	2010-04-01	2010-04-01	Blood or CSF	TICU	ACINB	GNB	0	0				0
244	2010	2010-04-01	2010-04-01	Blood or CSF	TICU	ACINB	GNB	0	0				0
245	2010	2010-04-01	2010-04-01	Blood or CSF	TICU	ACINB	GNB	0	0				0
246	2010	2010-04-01	2010-04-01	Blood or CSF	TICU	ENTFS	GPC
247	2010	2010-04-01	2010-04-01	Blood or CSF	TICU	ACINB	GNB	0	0				0
248	2010	2010-04-01	2010-04-01	Blood or CSF	TICU	STAAU	GPC	1							1
249	2010	2010-04-01	2010-04-01	Blood or CSF	TICU	STAAU	GPC	1							1
250	2010	2010-04-01	2010-04-01	Blood or CSF	TICU	ACINB	GNB	0	0				0
251	2010	2010-04-01	2010-04-01	Blood or CSF	TICU	SALMS	GNB	0	0			0
252	2010	2010-04-01	2010-04-01	Blood or CSF	TICU	ACINB	GNB	0	0				0
253	2010	2010-04-01	2010-04-01	Blood or CSF	TICU	ACINB	GNB	0	0				0
254	2010	2010-04-01	2010-04-01	Blood or CSF	TICU	ENTFM	GPC
255	2010	2010-04-01	2010-04-01	Blood or CSF	TICU	ACINB	GNB	0	0				0
256	2010	2010-04-01	2010-04-01	Blood or CSF	TICU	ACINB	GNB	0	0				0
257	2010	2010-04-01	2010-04-01	Blood or CSF	TICU	KLEBO	GNB	0	0	0		0
258	2010	2010-04-01	2010-04-01	Blood or CSF	TICU	STRAG	GPC
259	2010	2010-04-01	2010-04-01	Blood or CSF	TICU	ENTFS	GPC
260	2010	2010-04-01	2010-04-01	Blood or CSF	TICU	STAAU	GPC	1							1
261	2010	2010-04-01	2010-04-01	Blood or CSF	TICU	STAAU	GPC	1							1
262	2010	2010-04-01	2010-04-01	Blood or CSF	TICU	CANDP	Yeast
263	2010	2010-04-01	2010-04-01	Blood or CSF	TICU	ACINB	GNB	0	0				0
264	2010	2010-04-01	2010-04-01	Blood or CSF	TICU	STAAU	GPC	1							1
265	2010	2010-04-01	2010-04-01	Blood or CSF	TICU	ACINB	GNB	0	0				0
266	2010	2010-04-01	2010-04-01	Blood or CSF	TICU	ENTBC	GNB	0	0			0
267	2010	2010-04-01	2010-04-01	Blood or CSF	TICU	CANDP	Yeast
268	2010	2010-04-01	2010-04-01	Blood or CSF	TICU	ACINB	GNB	0	0				0
269	2010	2010-04-01	2010-04-01	Blood or CSF	TICU	STAAU	GPC	1							1
270	2010	2010-04-01	2010-04-01	Blood or CSF	TICU	STAAU	GPC	1							1
271	2010	2010-04-01	2010-04-01	Blood or CSF	TICU	ACINB	GNB	0	0				0
272	2010	2010-04-01	2010-04-01	Blood or CSF	TICU	STRAG	GPC
273	2010	2010-04-01	2010-04-01	Blood or CSF	NICU	ENTBC	GNB	0	0			0
274	2010	2010-04-01	2010-04-01	Blood or CSF	Ward 66	ACINB	GNB	0	0				0
275	2010	2010-04-01	2010-04-01	Blood or CSF	Ward 66	CONS	GPC
276	2010	2010-04-01	2010-04-01	Blood or CSF	Ward 66	KLEBP	GNB	0	0	0		0
277	2010	2010-04-01	2010-04-01	Blood or CSF	Ward 66	CONS	GPC
278	2010	2010-04-01	2010-04-01	Blood or CSF	Ward 66	CONS	GPC
279	2010	2010-04-01	2010-04-01	Blood or CSF	Ward 66	CONS	GPC
280	2010	2010-04-01	2010-04-01	Blood or CSF	Ward 66	CONS	GPC
281	2010	2010-04-01	2010-04-01	Blood or CSF	Ward 66	ENTFS	GPC
282	2010	2010-04-01	2010-04-01	Blood or CSF	Ward 66	KLEBP	GNB	0	0	0		0
283	2010	2010-04-01	2010-04-01	Blood or CSF	Ward 66	STAAU	GPC	1							1
284	2010	2010-04-01	2010-04-01	Blood or CSF	Ward 66	STAAU	GPC	1							1
285	2010	2010-04-01	2010-04-01	Blood or CSF	Ward 66	ACINB	GNB	0	0				0
286	2010	2010-04-01	2010-04-01	Blood or CSF	Ward 66	STAAU	GPC	1							1
287	2010	2010-04-01	2010-04-01	Blood or CSF	Ward 66	KLEBP	GNB	1	0	0		0		1
288	2010	2010-05-01	2010-05-01	Blood or CSF	NICU	ENTFM	GPC
289	2010	2010-05-01	2010-05-01	Blood or CSF	NICU	KLEBP	GNB	0	0	0		0
290	2010	2010-05-01	2010-05-01	Blood or CSF	NICU	ACINB	GNB	0	0				0
291	2010	2010-05-01	2010-05-01	Blood or CSF	NICU	STAAU	GPC	1							1
292	2010	2010-05-01	2010-05-01	Blood or CSF	NICU	CANDA	Yeast
293	2010	2010-05-01	2010-05-01	Blood or CSF	NICU	STRVI	GPC
294	2010	2010-05-01	2010-05-01	Blood or CSF	NICU	ACINB	GNB	0	0				0
295	2010	2010-05-01	2010-05-01	Blood or CSF	NICU	CONS	GPC
296	2010	2010-05-01	2010-05-01	Blood or CSF	NICU	CANDP	Yeast
297	2010	2010-05-01	2010-05-01	Blood or CSF	NICU	STAAU	GPC	1							1
298	2010	2010-05-01	2010-05-01	Blood or CSF	NICU	CONS	GPC
299	2010	2010-05-01	2010-05-01	Blood or CSF	NICU	STAAU	GPC	1							1
300	2010	2010-05-01	2010-05-01	Blood or CSF	TICU	ENTBC	GNB	0	0			0
301	2010	2010-05-01	2010-05-01	Blood or CSF	TICU	STAAU	GPC	1							1
302	2010	2010-05-01	2010-05-01	Blood or CSF	TICU	STRVI	GPC
303	2010	2010-05-01	2010-05-01	Blood or CSF	TICU	STAAU	GPC	1							1
304	2010	2010-05-01	2010-05-01	Blood or CSF	TICU	STAAU	GPC	1							1
305	2010	2010-05-01	2010-05-01	Blood or CSF	TICU	STRVI	GPC
306	2010	2010-05-01	2010-05-01	Blood or CSF	TICU	CANDP	Yeast
307	2010	2010-05-01	2010-05-01	Blood or CSF	TICU	ENTBS	GNB	0	0			0
308	2010	2010-05-01	2010-05-01	Blood or CSF	TICU	STAAU	GPC	1							1
309	2010	2010-05-01	2010-05-01	Blood or CSF	TICU	ENTBC	GNB	0	0			0
310	2010	2010-05-01	2010-05-01	Blood or CSF	TICU	STRVI	GPC
311	2010	2010-05-01	2010-05-01	Blood or CSF	TICU	ACINB	GNB	0	0				0
312	2010	2010-05-01	2010-05-01	Blood or CSF	TICU	STAAU	GPC	1							1
313	2010	2010-05-01	2010-05-01	Blood or CSF	TICU	CANDP	Yeast
314	2010	2010-05-01	2010-05-01	Blood or CSF	TICU	STAAU	GPC	1							1
315	2010	2010-05-01	2010-05-01	Blood or CSF	TICU	STAAU	GPC	1							1
316	2010	2010-05-01	2010-05-01	Blood or CSF	TICU	STAAU	GPC	1							1
317	2010	2010-05-01	2010-05-01	Blood or CSF	TICU	ENTBC	GNB	0	0			0
318	2010	2010-05-01	2010-05-01	Blood or CSF	TICU	STRVI	GPC
319	2010	2010-05-01	2010-05-01	Blood or CSF	TICU	CANDP	Yeast
320	2010	2010-05-01	2010-05-01	Blood or CSF	TICU	STAAU	GPC	1							1
321	2010	2010-05-01	2010-05-01	Blood or CSF	TICU	STAAU	GPC	1							1
322	2010	2010-05-01	2010-05-01	Blood or CSF	TICU	STAAU	GPC	1							1
323	2010	2010-05-01	2010-05-01	Blood or CSF	TICU	STAAU	GPC	1							1
324	2010	2010-05-01	2010-05-01	Blood or CSF	TICU	STAAU	GPC	1							1
325	2010	2010-05-01	2010-05-01	Blood or CSF	TICU	STAAU	GPC	1							1
326	2010	2010-05-01	2010-05-01	Blood or CSF	TICU	STAAU	GPC	1							1
327	2010	2010-05-01	2010-05-01	Blood or CSF	TICU	STAAU	GPC	1							1
328	2010	2010-05-01	2010-05-01	Blood or CSF	TICU	STAAU	GPC	1							1
329	2010	2010-05-01	2010-05-01	Blood or CSF	TICU	ENTFM	GPC
330	2010	2010-05-01	2010-05-01	Blood or CSF	TICU	ENTFM	GPC
331	2010	2010-05-01	2010-05-01	Blood or CSF	TICU	CANDP	Yeast
332	2010	2010-05-01	2010-05-01	Blood or CSF	TICU	STAAU	GPC	1							1
333	2010	2010-05-01	2010-05-01	Blood or CSF	TICU	STAAU	GPC	1							1
334	2010	2010-05-01	2010-05-01	Blood or CSF	TICU	KLEBP	GNB	1	0	0		0		1
335	2010	2010-05-01	2010-05-01	Blood or CSF	TICU	STAAU	GPC	1							1
336	2010	2010-05-01	2010-05-01	Blood or CSF	TICU	KLEBP	GNB	1	0	0		0		1
337	2010	2010-05-01	2010-05-01	Blood or CSF	TICU	ENTFS	GPC
338	2010	2010-05-01	2010-05-01	Blood or CSF	TICU	STAAU	GPC	1							1
339	2010	2010-05-01	2010-05-01	Blood or CSF	TICU	STAAU	GPC	1							1
340	2010	2010-05-01	2010-05-01	Blood or CSF	TICU	CANDA	Yeast
341	2010	2010-05-01	2010-05-01	Blood or CSF	TICU	ACINB	GNB	0	0				0
342	2010	2010-05-01	2010-05-01	Blood or CSF	TICU	ACINB	GNB	0	0				0
343	2010	2010-05-01	2010-05-01	Blood or CSF	TICU	ACINB	GNB	0	0				0
344	2010	2010-05-01	2010-05-01	Blood or CSF	TICU	STAAU	GPC	1							1
345	2010	2010-05-01	2010-05-01	Blood or CSF	TICU	ACINB	GNB	0	0				0
346	2010	2010-05-01	2010-05-01	Blood or CSF	TICU	CANDP	Yeast
347	2010	2010-05-01	2010-05-01	Blood or CSF	TICU	CONS	GPC
348	2010	2010-05-01	2010-05-01	Blood or CSF	TICU	STAAU	GPC	1							1
349	2010	2010-05-01	2010-05-01	Blood or CSF	Ward 66	CONS	GPC
350	2010	2010-05-01	2010-05-01	Blood or CSF	Ward 66	ENTFM	GPC
351	2010	2010-05-01	2010-05-01	Blood or CSF	Ward 66	ENTBC	GNB	0	0			0
352	2010	2010-05-01	2010-05-01	Blood or CSF	Ward 66	ENTFS	GPC
353	2010	2010-05-01	2010-05-01	Blood or CSF	Ward 66	STAAU	GPC	0							0
354	2010	2010-05-01	2010-05-01	Blood or CSF	Ward 66	KLEBO	GNB	1	0	0		0		1
355	2010	2010-05-01	2010-05-01	Blood or CSF	Ward 66	ENTFM	GPC
356	2010	2010-05-01	2010-05-01	Blood or CSF	Ward 66	CONS	GPC
357	2010	2010-05-01	2010-05-01	Blood or CSF	Ward 66	ENTFM	GPC
358	2010	2010-05-01	2010-05-01	Blood or CSF	Ward 66	STAAU	GPC	1							1
359	2010	2010-06-01	2010-06-01	Blood or CSF	NICU	ACINB	GNB	0	0				0
360	2010	2010-06-01	2010-06-01	Blood or CSF	NICU	CONS	GPC
361	2010	2010-06-01	2010-06-01	Blood or CSF	NICU	CONS	GPC
362	2010	2010-06-01	2010-06-01	Blood or CSF	NICU	CANDG	Yeast
363	2010	2010-06-01	2010-06-01	Blood or CSF	NICU	CANDG	Yeast
364	2010	2010-06-01	2010-06-01	Blood or CSF	NICU	CONS	GPC
365	2010	2010-06-01	2010-06-01	Blood or CSF	NICU	ENTFM	GPC
366	2010	2010-06-01	2010-06-01	Blood or CSF	NICU	STAAU	GPC	1							1
367	2010	2010-06-01	2010-06-01	Blood or CSF	NICU	ENTFM	GPC
368	2010	2010-06-01	2010-06-01	Blood or CSF	NICU	ENTBC	GNB	0	0			0
369	2010	2010-06-01	2010-06-01	Blood or CSF	NICU	CANDP	Yeast
370	2010	2010-06-01	2010-06-01	Blood or CSF	NICU	ENTBC	GNB	0	0			0
371	2010	2010-06-01	2010-06-01	Blood or CSF	NICU	STAAU	GPC	1							1
372	2010	2010-06-01	2010-06-01	Blood or CSF	NICU	KLEBP	GNB	1	0	0		0		1
373	2010	2010-06-01	2010-06-01	Blood or CSF	TICU	STAAU	GPC	0							0
374	2010	2010-06-01	2010-06-01	Blood or CSF	TICU	STAAU	GPC	0							0
375	2010	2010-06-01	2010-06-01	Blood or CSF	TICU	STAAU	GPC	0							0
376	2010	2010-04-01	2010-04-01	Blood or CSF	NICU	STRVI	GPC
377	2010	2010-04-01	2010-04-01	Blood or CSF	NICU	STRVI	GPC
378	2010	2010-04-01	2010-04-01	Blood or CSF	TICU	STRVI	GPC
379	2010	2010-04-01	2010-04-01	Blood or CSF	TICU	STRVI	GPC
380	2010	2010-04-01	2010-04-01	Blood or CSF	TICU	STRVI	GPC
381	2010	2010-04-01	2010-04-01	Blood or CSF	TICU	STRVI	GPC
382	2010	2010-04-01	2010-04-01	Blood or CSF	TICU	STRVI	GPC
383	2010	2010-06-01	2010-06-01	Blood or CSF	TICU	STRVI	GPC
384	2010	2010-06-01	2010-06-01	Blood or CSF	TICU	STAAU	GPC	0							0
385	2010	2010-06-01	2010-06-01	Blood or CSF	TICU	CANDP	Yeast
386	2010	2010-06-01	2010-06-01	Blood or CSF	TICU	CONS	GPC
387	2010	2010-06-01	2010-06-01	Blood or CSF	TICU	CONS	GPC
388	2010	2010-06-01	2010-06-01	Blood or CSF	TICU	CONS	GPC
389	2010	2010-06-01	2010-06-01	Blood or CSF	TICU	CANDP	Yeast
390	2010	2010-06-01	2010-06-01	Blood or CSF	TICU	CONS	GPC
391	2010	2010-06-01	2010-06-01	Blood or CSF	TICU	CONS	GPC
392	2010	2010-06-01	2010-06-01	Blood or CSF	TICU	CONS	GPC
393	2010	2010-06-01	2010-06-01	Blood or CSF	TICU	CANDP	Yeast
394	2010	2010-06-01	2010-06-01	Blood or CSF	TICU	CONS	GPC
395	2010	2010-06-01	2010-06-01	Blood or CSF	TICU	ACINB	GNB	0	0				0
396	2010	2010-06-01	2010-06-01	Blood or CSF	TICU	CANDA	Yeast
397	2010	2010-06-01	2010-06-01	Blood or CSF	TICU	STAAU	GPC	0							0
398	2010	2010-06-01	2010-06-01	Blood or CSF	TICU	KLEBP	GNB	1	0	0		0		1
399	2010	2010-06-01	2010-06-01	Blood or CSF	TICU	CONS	GPC
400	2010	2010-06-01	2010-06-01	Blood or CSF	TICU	CONS	GPC
401	2010	2010-06-01	2010-06-01	Blood or CSF	TICU	ACINB	GNB	0	0				0
402	2010	2010-06-01	2010-06-01	Blood or CSF	TICU	STAAU	GPC	1							1
403	2010	2010-06-01	2010-06-01	Blood or CSF	TICU	STAAU	GPC	1							1
404	2010	2010-06-01	2010-06-01	Blood or CSF	TICU	STAAU	GPC	1							1
405	2010	2010-06-01	2010-06-01	Blood or CSF	TICU	ENTFM	GPC
406	2010	2010-06-01	2010-06-01	Blood or CSF	TICU	ACINB	GNB	0	0				0
407	2010	2010-06-01	2010-06-01	Blood or CSF	TICU	STAAU	GPC	1							1
408	2010	2010-06-01	2010-06-01	Blood or CSF	TICU	STAAU	GPC	1							1
409	2010	2010-06-01	2010-06-01	Blood or CSF	TICU	STRAG	GPC
410	2010	2010-06-01	2010-06-01	Blood or CSF	TICU	CONS	GPC
411	2010	2010-06-01	2010-06-01	Blood or CSF	TICU	CANDA	Yeast
412	2010	2010-06-01	2010-06-01	Blood or CSF	TICU	CONS	GPC
413	2010	2010-06-01	2010-06-01	Blood or CSF	TICU	STAAU	GPC	1							1
414	2010	2010-06-01	2010-06-01	Blood or CSF	TICU	ENTBS	GNB	0	0			0
415	2010	2010-06-01	2010-06-01	Blood or CSF	TICU	STAAU	GPC	1							1
416	2010	2010-06-01	2010-06-01	Blood or CSF	TICU	CONS	GPC
417	2010	2010-06-01	2010-06-01	Blood or CSF	TICU	CONS	GPC
418	2010	2010-06-01	2010-06-01	Blood or CSF	TICU	CONS	GPC
419	2010	2010-06-01	2010-06-01	Blood or CSF	TICU	STAAU	GPC	1							1
420	2010	2010-06-01	2010-06-01	Blood or CSF	TICU	STRAG	GPC
421	2010	2010-06-01	2010-06-01	Blood or CSF	TICU	STRAG	GPC
422	2010	2010-06-01	2010-06-01	Blood or CSF	TICU	STRAG	GPC
423	2010	2010-06-01	2010-06-01	Blood or CSF	TICU	CANDP	Yeast
424	2010	2010-06-01	2010-06-01	Blood or CSF	TICU	STAAU	GPC	1							1
425	2010	2010-06-01	2010-06-01	Blood or CSF	TICU	CONS	GPC
426	2010	2010-06-01	2010-06-01	Blood or CSF	TICU	CONS	GPC
427	2010	2010-06-01	2010-06-01	Blood or CSF	TICU	STAAU	GPC	1							1
428	2010	2010-06-01	2010-06-01	Blood or CSF	TICU	STAAU	GPC	1							1
429	2010	2010-06-01	2010-06-01	Blood or CSF	TICU	CANDA	Yeast
430	2010	2010-06-01	2010-06-01	Blood or CSF	TICU	CONS	GPC
431	2010	2010-06-01	2010-06-01	Blood or CSF	TICU	CONS	GPC
432	2010	2010-06-01	2010-06-01	Blood or CSF	TICU	CORYN	GPB
433	2010	2010-06-01	2010-06-01	Blood or CSF	TICU	STAAU	GPC	1							1
434	2010	2010-06-01	2010-06-01	Blood or CSF	TICU	STRVI	GPC
435	2010	2010-06-01	2010-06-01	Blood or CSF	TICU	STAAU	GPC	1							1
436	2010	2010-06-01	2010-06-01	Blood or CSF	TICU	STRVI	GPC
437	2010	2010-06-01	2010-06-01	Blood or CSF	TICU	CONS	GPC
438	2010	2010-06-01	2010-06-01	Blood or CSF	TICU	STAAU	GPC	1							1
439	2010	2010-06-01	2010-06-01	Blood or CSF	TICU	STAAU	GPC	1							1
440	2010	2010-06-01	2010-06-01	Blood or CSF	TICU	CONS	GPC
441	2010	2010-06-01	2010-06-01	Blood or CSF	TICU	KLEBP	GNB	1	0	0		0		1
442	2010	2010-06-01	2010-06-01	Blood or CSF	Ward 66	CANDP	Yeast
443	2010	2010-06-01	2010-06-01	Blood or CSF	Ward 66	CANDG	Yeast
444	2010	2010-06-01	2010-06-01	Blood or CSF	Ward 66	STRVI	GPC
445	2010	2010-06-01	2010-06-01	Blood or CSF	Ward 66	CONS	GPC
446	2010	2010-06-01	2010-06-01	Blood or CSF	Ward 66	CONS	GPC
447	2010	2010-06-01	2010-06-01	Blood or CSF	Ward 66	STAAU	GPC	1							1
448	2010	2010-06-01	2010-06-01	Blood or CSF	Ward 66	STAAU	GPC	1							1
449	2010	2010-06-01	2010-06-01	Blood or CSF	Ward 66	CONS	GPC
450	2010	2010-06-01	2010-06-01	Blood or CSF	Ward 66	PROTM	GNB	0	0			0
451	2010	2010-06-01	2010-06-01	Blood or CSF	Ward 66	CONS	GPC
452	2010	2010-06-01	2010-06-01	Blood or CSF	Ward 66	CONS	GPC
453	2010	2010-06-01	2010-06-01	Blood or CSF	Ward 66	STRAG	GPC
454	2010	2010-06-01	2010-06-01	Blood or CSF	Ward 66	STAAU	GPC	1							1
455	2010	2010-06-01	2010-06-01	Blood or CSF	Ward 66	STRAG	GPC
456	2010	2010-06-01	2010-06-01	Blood or CSF	Ward 66	STAAU	GPC	1							1
457	2010	2010-07-01	2010-07-01	Blood or CSF	NICU	KLEBP	GNB	1	0	0		0		1
458	2010	2010-07-01	2010-07-01	Blood or CSF	NICU	CANDA	Yeast
459	2010	2010-07-01	2010-07-01	Blood or CSF	NICU	CANDG	Yeast
460	2010	2010-07-01	2010-07-01	Blood or CSF	NICU	CANDA	Yeast
461	2010	2010-07-01	2010-07-01	Blood or CSF	NICU	ACINB	GNB	0	0				0
462	2010	2010-07-01	2010-07-01	Blood or CSF	NICU	CANDP	Yeast
463	2010	2010-07-01	2010-07-01	Blood or CSF	NICU	CANDA	Yeast
464	2010	2010-07-01	2010-07-01	Blood or CSF	NICU	CANDA	Yeast
465	2010	2010-07-01	2010-07-01	Blood or CSF	NICU	ENTFS	GPC
466	2010	2010-07-01	2010-07-01	Blood or CSF	NICU	STAAU	GPC	1							1
467	2010	2010-07-01	2010-07-01	Blood or CSF	NICU	CANDA	Yeast
468	2010	2010-07-01	2010-07-01	Blood or CSF	NICU	CANDP	Yeast
469	2010	2010-07-01	2010-07-01	Blood or CSF	NICU	STAAU	GPC	1							1
470	2010	2010-07-01	2010-07-01	Blood or CSF	NICU	PSEUA	GNB	0	0					0
471	2010	2010-07-01	2010-07-01	Blood or CSF	NICU	STRVI	GPC
472	2010	2010-07-01	2010-07-01	Blood or CSF	NICU	STAAU	GPC	1							1
473	2010	2010-07-01	2010-07-01	Blood or CSF	NICU	STAAU	GPC	1							1
474	2010	2010-07-01	2010-07-01	Blood or CSF	NICU	CANDP	Yeast
475	2010	2010-07-01	2010-07-01	Blood or CSF	TICU	CANDA	Yeast
476	2010	2010-07-01	2010-07-01	Blood or CSF	TICU	STAAU	GPC	1							1
477	2010	2010-07-01	2010-07-01	Blood or CSF	TICU	CANDG	Yeast
478	2010	2010-07-01	2010-07-01	Blood or CSF	TICU	CANDP	Yeast
479	2010	2010-07-01	2010-07-01	Blood or CSF	TICU	CONS	GPC
480	2010	2010-07-01	2010-07-01	Blood or CSF	TICU	CANDP	Yeast
481	2010	2010-07-01	2010-07-01	Blood or CSF	TICU	CANDP	Yeast
482	2010	2010-07-01	2010-07-01	Blood or CSF	TICU	CANDG	Yeast
483	2010	2010-07-01	2010-07-01	Blood or CSF	TICU	ENTBC	GNB	0	0			0
484	2010	2010-07-01	2010-07-01	Blood or CSF	TICU	STRVI	GPC
485	2010	2010-07-01	2010-07-01	Blood or CSF	TICU	STRAG	GPC
486	2010	2010-07-01	2010-07-01	Blood or CSF	TICU	CANDA	Yeast
487	2010	2010-07-01	2010-07-01	Blood or CSF	TICU	STAAU	GPC	1							1
488	2010	2010-07-01	2010-07-01	Blood or CSF	TICU	STAAU	GPC	1							1
489	2010	2010-07-01	2010-07-01	Blood or CSF	TICU	ACINB	GNB	0	0				0
490	2010	2010-07-01	2010-07-01	Blood or CSF	TICU	ENTBC	GNB	1	0			0		1
491	2010	2010-07-01	2010-07-01	Blood or CSF	TICU	ENTBC	GNB	1	0			0		1
492	2010	2010-07-01	2010-07-01	Blood or CSF	TICU	STAAU	GPC	1							1
493	2010	2010-07-01	2010-07-01	Blood or CSF	TICU	ENTBC	GNB	1	0			0		1
494	2010	2010-07-01	2010-07-01	Blood or CSF	TICU	STAAU	GPC	1							1
495	2010	2010-07-01	2010-07-01	Blood or CSF	TICU	CONS	GPC
496	2010	2010-07-01	2010-07-01	Blood or CSF	TICU	CANDA	Yeast
497	2010	2010-07-01	2010-07-01	Blood or CSF	TICU	STAAU	GPC	1							1
498	2010	2010-07-01	2010-07-01	Blood or CSF	TICU	STAAU	GPC	1							1
499	2010	2010-07-01	2010-07-01	Blood or CSF	TICU	STAAU	GPC	1							1
500	2010	2010-07-01	2010-07-01	Blood or CSF	TICU	ACINB	GNB	0	0				0
501	2010	2010-07-01	2010-07-01	Blood or CSF	TICU	CANDA	Yeast
502	2010	2010-07-01	2010-07-01	Blood or CSF	TICU	ENTBC	GNB	1	0			0		1
503	2010	2010-07-01	2010-07-01	Blood or CSF	TICU	STAAU	GPC	1							1
504	2010	2010-07-01	2010-07-01	Blood or CSF	TICU	STRVI	GPC
505	2010	2010-07-01	2010-07-01	Blood or CSF	TICU	STRVI	GPC
506	2010	2010-07-01	2010-07-01	Blood or CSF	TICU	STAAU	GPC	1							1
507	2010	2010-07-01	2010-07-01	Blood or CSF	TICU	HAEMI	GNB	0	0			0
508	2010	2010-07-01	2010-07-01	Blood or CSF	TICU	CANDA	Yeast
509	2010	2010-07-01	2010-07-01	Blood or CSF	TICU	STAAU	GPC	1							1
510	2010	2010-07-01	2010-07-01	Blood or CSF	TICU	STAAU	GPC	1							1
511	2010	2010-07-01	2010-07-01	Blood or CSF	TICU	ENTBC	GNB	0	0			0
512	2010	2010-07-01	2010-07-01	Blood or CSF	TICU	CANDP	Yeast
513	2010	2010-07-01	2010-07-01	Blood or CSF	TICU	STRAG	GPC
514	2010	2010-07-01	2010-07-01	Blood or CSF	TICU	STRAG	GPC
515	2010	2010-07-01	2010-07-01	Blood or CSF	TICU	STAAU	GPC	1							1
516	2010	2010-07-01	2010-07-01	Blood or CSF	TICU	ENTBC	GNB	1	0			0		1
517	2010	2010-07-01	2010-07-01	Blood or CSF	TICU	STRVI	GPC
518	2010	2010-07-01	2010-07-01	Blood or CSF	TICU	STAAU	GPC	1							1
519	2010	2010-07-01	2010-07-01	Blood or CSF	TICU	ENTBS	GNB	0	0			0
520	2010	2010-07-01	2010-07-01	Blood or CSF	TICU	STAAU	GPC	1							1
521	2010	2010-07-01	2010-07-01	Blood or CSF	TICU	KLEBP	GNB	1	0	0		0		1
522	2010	2010-07-01	2010-07-01	Blood or CSF	TICU	KLEBP	GNB	1	0	0		0		1
523	2010	2010-07-01	2010-07-01	Blood or CSF	Ward 66	STAAU	GPC	1							1
524	2010	2010-07-01	2010-07-01	Blood or CSF	Ward 66	ACINL	GNB	0	0				0
525	2010	2010-07-01	2010-07-01	Blood or CSF	Ward 66	CONS	GPC
526	2010	2010-07-01	2010-07-01	Blood or CSF	Ward 66	CONS	GPC
527	2010	2010-07-01	2010-07-01	Blood or CSF	Ward 66	CONS	GPC
528	2010	2010-07-01	2010-07-01	Blood or CSF	Ward 66	ENTFS	GPC
529	2010	2010-07-01	2010-07-01	Blood or CSF	Ward 66	STRVI	GPC
530	2010	2010-07-01	2010-07-01	Blood or CSF	Ward 66	STRVI	GPC
531	2010	2010-07-01	2010-07-01	Blood or CSF	Ward 66	STAAU	GPC	1							1
532	2010	2010-07-01	2010-07-01	Blood or CSF	Ward 66	STAAU	GPC	1							1
533	2010	2010-07-01	2010-07-01	Blood or CSF	Ward 66	KLEBP	GNB	1	0	0		0		1
534	2010	2010-07-01	2010-07-01	Blood or CSF	Ward 66	CANDA	Yeast
535	2010	2010-08-01	2010-08-01	Blood or CSF	NICU	CANDP	Yeast
536	2010	2010-08-01	2010-08-01	Blood or CSF	NICU	ESCHC	GNB	1	0		0	0		1
537	2010	2010-08-01	2010-08-01	Blood or CSF	NICU	ACINB	GNB	0	0				0
538	2010	2010-08-01	2010-08-01	Blood or CSF	NICU	CANDA	Yeast
539	2010	2010-08-01	2010-08-01	Blood or CSF	NICU	STAAU	GPC	1							1
540	2010	2010-08-01	2010-08-01	Blood or CSF	NICU	ACINB	GNB	1	1				1
541	2010	2010-08-01	2010-08-01	Blood or CSF	NICU	ACINB	GNB	1	1				1
542	2010	2010-08-01	2010-08-01	Blood or CSF	NICU	ESCHC	GNB	0	0		0	0
543	2010	2010-08-01	2010-08-01	Blood or CSF	NICU	CANDP	Yeast
544	2010	2010-08-01	2010-08-01	Blood or CSF	NICU	CANDP	Yeast
545	2010	2010-08-01	2010-08-01	Blood or CSF	NICU	STAAU	GPC	1							1
546	2010	2010-08-01	2010-08-01	Blood or CSF	NICU	CONS	GPC
547	2010	2010-08-01	2010-08-01	Blood or CSF	NICU	CONS	GPC
548	2010	2010-08-01	2010-08-01	Blood or CSF	NICU	ENTBC	GNB	0	0			0
549	2010	2010-08-01	2010-08-01	Blood or CSF	NICU	CANDP	Yeast
550	2010	2010-08-01	2010-08-01	Blood or CSF	NICU	CANDP	Yeast
551	2010	2010-08-01	2010-08-01	Blood or CSF	NICU	ACINB	GNB	0	0				0
552	2010	2010-08-01	2010-08-01	Blood or CSF	NICU	PSEUA	GNB	0	0					0
553	2010	2010-08-01	2010-08-01	Blood or CSF	NICU	ACINB	GNB	0	0				0
554	2010	2010-08-01	2010-08-01	Blood or CSF	TICU	STAAU	GPC	1							1
555	2010	2010-08-01	2010-08-01	Blood or CSF	TICU	CONS	GPC
556	2010	2010-08-01	2010-08-01	Blood or CSF	TICU	KLEBP	GNB	1	0	0		0		1
557	2010	2010-08-01	2010-08-01	Blood or CSF	TICU	STRAG	GPC
558	2010	2010-07-01	2010-07-01	Blood or CSF	Ward 66	STRVI	GPC
559	2010	2010-07-01	2010-07-01	Blood or CSF	Ward 66	STRVI	GPC
560	2010	2010-07-01	2010-07-01	Blood or CSF	Ward 66	STRVI	GPC
561	2010	2010-08-01	2010-08-01	Blood or CSF	TICU	STRVI	GPC
562	2010	2010-08-01	2010-08-01	Blood or CSF	TICU	STAAU	GPC	1							1
563	2010	2010-08-01	2010-08-01	Blood or CSF	TICU	STAAU	GPC	1							1
564	2010	2010-08-01	2010-08-01	Blood or CSF	TICU	ACINB	GNB	1	1				1
565	2010	2010-08-01	2010-08-01	Blood or CSF	TICU	CONS	GPC
566	2010	2010-08-01	2010-08-01	Blood or CSF	TICU	CANDA	Yeast
567	2010	2010-08-01	2010-08-01	Blood or CSF	TICU	CONS	GPC
568	2010	2010-08-01	2010-08-01	Blood or CSF	TICU	CANDP	Yeast
569	2010	2010-08-01	2010-08-01	Blood or CSF	TICU	CONS	GPC
570	2010	2010-08-01	2010-08-01	Blood or CSF	TICU	CONS	GPC
571	2010	2010-08-01	2010-08-01	Blood or CSF	TICU	ACINB	GNB	0	0				0
572	2010	2010-08-01	2010-08-01	Blood or CSF	TICU	CONS	GPC
573	2010	2010-08-01	2010-08-01	Blood or CSF	TICU	CONS	GPC
574	2010	2010-08-01	2010-08-01	Blood or CSF	TICU	ACINB	GNB	0	0				0
575	2010	2010-08-01	2010-08-01	Blood or CSF	TICU	PSEUA	GNB	0	0					0
576	2010	2010-08-01	2010-08-01	Blood or CSF	TICU	STAAU	GPC	1							1
577	2010	2010-08-01	2010-08-01	Blood or CSF	TICU	ENTFS	GPC
578	2010	2010-08-01	2010-08-01	Blood or CSF	TICU	CONS	GPC
579	2010	2010-08-01	2010-08-01	Blood or CSF	TICU	CONS	GPC
580	2010	2010-08-01	2010-08-01	Blood or CSF	TICU	CONS	GPC
581	2010	2010-08-01	2010-08-01	Blood or CSF	TICU	CONS	GPC
582	2010	2010-08-01	2010-08-01	Blood or CSF	TICU	STAAU	GPC	1							1
583	2010	2010-08-01	2010-08-01	Blood or CSF	TICU	CONS	GPC
584	2010	2010-08-01	2010-08-01	Blood or CSF	TICU	CONS	GPC
585	2010	2010-08-01	2010-08-01	Blood or CSF	TICU	CONS	GPC
586	2010	2010-08-01	2010-08-01	Blood or CSF	TICU	CONS	GPC
587	2010	2010-08-01	2010-08-01	Blood or CSF	TICU	CANDG	Yeast
588	2010	2010-08-01	2010-08-01	Blood or CSF	TICU	CONS	GPC
589	2010	2010-08-01	2010-08-01	Blood or CSF	LBWN	PSEUA	GNB	0	0					0
590	2010	2010-08-01	2010-08-01	Blood or CSF	LBWN	PSEUA	GNB	0	0					0
591	2010	2010-08-01	2010-08-01	Blood or CSF	LBWN	PSEUA	GNB	0	0					0
592	2010	2010-08-01	2010-08-01	Blood or CSF	LBWN	ENTSP	GPC
593	2010	2010-09-01	2010-09-01	Blood or CSF	NICU	STRAG	GPC
594	2010	2010-09-01	2010-09-01	Blood or CSF	NICU	CANDP	Yeast
595	2010	2010-09-01	2010-09-01	Blood or CSF	NICU	STAAU	GPC	1							1
596	2010	2010-09-01	2010-09-01	Blood or CSF	NICU	STAAU	GPC	1							1
597	2010	2010-09-01	2010-09-01	Blood or CSF	NICU	CONS	GPC
598	2010	2010-09-01	2010-09-01	Blood or CSF	NICU	CANDP	Yeast
599	2010	2010-09-01	2010-09-01	Blood or CSF	NICU	STAAU	GPC	1							1
600	2010	2010-09-01	2010-09-01	Blood or CSF	NICU	CONS	GPC
601	2010	2010-09-01	2010-09-01	Blood or CSF	NICU	CANDP	Yeast
602	2010	2010-09-01	2010-09-01	Blood or CSF	NICU	CANDP	Yeast
603	2010	2010-09-01	2010-09-01	Blood or CSF	NICU	ACINB	GNB	1	1				1
604	2010	2010-09-01	2010-09-01	Blood or CSF	NICU	CONS	GPC
605	2010	2010-09-01	2010-09-01	Blood or CSF	NICU	CONS	GPC
606	2010	2010-09-01	2010-09-01	Blood or CSF	NICU	CANDP	Yeast
607	2010	2010-09-01	2010-09-01	Blood or CSF	NICU	CONS	GPC
608	2010	2010-09-01	2010-09-01	Blood or CSF	NICU	ACINB	GNB	0	0				0
609	2010	2010-09-01	2010-09-01	Blood or CSF	NICU	ACINB	GNB	0	0				0
610	2010	2010-09-01	2010-09-01	Blood or CSF	NICU	CANDP	Yeast
611	2010	2010-09-01	2010-09-01	Blood or CSF	NICU	ACINB	GNB	1	1				1
612	2010	2010-09-01	2010-09-01	Blood or CSF	NICU	ENTFS	GPC
613	2010	2010-09-01	2010-09-01	Blood or CSF	NICU	CONS	GPC
614	2010	2010-09-01	2010-09-01	Blood or CSF	NICU	CANDA	Yeast
615	2010	2010-09-01	2010-09-01	Blood or CSF	NICU	CONS	GPC
616	2010	2010-09-01	2010-09-01	Blood or CSF	NICU	ACINB	GNB	1	1				1
617	2010	2010-09-01	2010-09-01	Blood or CSF	NICU	KLEBP	GNB	0	0	0		0
618	2010	2010-09-01	2010-09-01	Blood or CSF	TICU	ENTSP	GPC
619	2010	2010-09-01	2010-09-01	Blood or CSF	TICU	PSEUA	GNB	0	0					0
620	2010	2010-09-01	2010-09-01	Blood or CSF	TICU	ENTSP	GPC
621	2010	2010-09-01	2010-09-01	Blood or CSF	TICU	PSEUA	GNB	0	0					0
622	2010	2010-09-01	2010-09-01	Blood or CSF	TICU	CANDP	Yeast
623	2010	2010-09-01	2010-09-01	Blood or CSF	TICU	CANDG	Yeast
624	2010	2010-09-01	2010-09-01	Blood or CSF	TICU	STAAU	GPC	0							0
625	2010	2010-09-01	2010-09-01	Blood or CSF	TICU	CONS	GPC
626	2010	2010-09-01	2010-09-01	Blood or CSF	TICU	CANDG	Yeast
627	2010	2010-09-01	2010-09-01	Blood or CSF	TICU	PSEUA	GNB	0	0					0
628	2010	2010-09-01	2010-09-01	Blood or CSF	TICU	CANDA	Yeast
629	2010	2010-09-01	2010-09-01	Blood or CSF	TICU	CANDG	Yeast
630	2010	2010-09-01	2010-09-01	Blood or CSF	TICU	STRAG	GPC
631	2010	2010-09-01	2010-09-01	Blood or CSF	TICU	PSEUA	GNB	0	0					0
632	2010	2010-09-01	2010-09-01	Blood or CSF	TICU	CANDG	Yeast
633	2010	2010-09-01	2010-09-01	Blood or CSF	TICU	STAAU	GPC	0							0
634	2010	2010-09-01	2010-09-01	Blood or CSF	TICU	ESCHC	GNB	0	0		0	0
635	2010	2010-09-01	2010-09-01	Blood or CSF	TICU	ACINB	GNB	0	0				0
636	2010	2010-09-01	2010-09-01	Blood or CSF	TICU	ESCHC	GNB	0	0		0	0
637	2010	2010-09-01	2010-09-01	Blood or CSF	TICU	CONS	GPC
638	2010	2010-09-01	2010-09-01	Blood or CSF	TICU	CANDG	Yeast
639	2010	2010-09-01	2010-09-01	Blood or CSF	TICU	CANDG	Yeast
640	2010	2010-09-01	2010-09-01	Blood or CSF	TICU	STAAU	GPC	1							1
641	2010	2010-09-01	2010-09-01	Blood or CSF	TICU	ENTFM	GPC
642	2010	2010-09-01	2010-09-01	Blood or CSF	TICU	CONS	GPC
643	2010	2010-09-01	2010-09-01	Blood or CSF	TICU	CONS	GPC
644	2010	2010-09-01	2010-09-01	Blood or CSF	TICU	STRVI	GPC
645	2010	2010-09-01	2010-09-01	Blood or CSF	TICU	STAAU	GPC	1							1
646	2010	2010-09-01	2010-09-01	Blood or CSF	TICU	KLEBP	GNB	1	0	0		0		1
647	2010	2010-09-01	2010-09-01	Blood or CSF	TICU	ACINB	GNB	1	1				1
648	2010	2010-09-01	2010-09-01	Blood or CSF	TICU	ESCHC	GNB	0	0		0	0
649	2010	2010-09-01	2010-09-01	Blood or CSF	TICU	CONS	GPC
650	2010	2010-09-01	2010-09-01	Blood or CSF	TICU	KLEBP	GNB	0	0	0		0
651	2010	2010-09-01	2010-09-01	Blood or CSF	TICU	KLEBP	GNB	0	0	0		0
652	2010	2010-09-01	2010-09-01	Blood or CSF	TICU	STRAG	GPC
653	2010	2010-09-01	2010-09-01	Blood or CSF	TICU	KLEBP	GNB	0	0	0		0
654	2010	2010-09-01	2010-09-01	Blood or CSF	TICU	CANDP	Yeast
655	2010	2010-09-01	2010-09-01	Blood or CSF	TICU	STRVI	GPC
656	2010	2010-09-01	2010-09-01	Blood or CSF	TICU	CONS	GPC
657	2010	2010-09-01	2010-09-01	Blood or CSF	Ward 66	ENTSP	GPC
658	2010	2010-09-01	2010-09-01	Blood or CSF	Ward 66	PSEUA	GNB	0	0					0
659	2010	2010-09-01	2010-09-01	Blood or CSF	Ward 66	CONS	GPC
660	2010	2010-09-01	2010-09-01	Blood or CSF	Ward 66	PSEUA	GNB	0	0					0
661	2010	2010-09-01	2010-09-01	Blood or CSF	Ward 66	CONS	GPC
662	2010	2010-09-01	2010-09-01	Blood or CSF	Ward 66	CONS	GPC
663	2010	2010-09-01	2010-09-01	Blood or CSF	Ward 66	CONS	GPC
664	2010	2010-09-01	2010-09-01	Blood or CSF	Ward 66	STAAU	GPC	1							1
665	2010	2010-09-01	2010-09-01	Blood or CSF	Ward 66	ACINB	GNB	0	0				0
666	2010	2010-09-01	2010-09-01	Blood or CSF	Ward 66	CONS	GPC
667	2010	2010-09-01	2010-09-01	Blood or CSF	Ward 66	CONS	GPC
668	2010	2010-09-01	2010-09-01	Blood or CSF	Ward 66	CONS	GPC
669	2010	2010-09-01	2010-09-01	Blood or CSF	Ward 66	CONS	GPC
670	2010	2010-09-01	2010-09-01	Blood or CSF	Ward 66	CONS	GPC
671	2010	2010-09-01	2010-09-01	Blood or CSF	Ward 66	CONS	GPC
672	2010	2010-09-01	2010-09-01	Blood or CSF	Ward 66	CANDG	Yeast
673	2010	2010-09-01	2010-09-01	Blood or CSF	Ward 66	STRAG	GPC
674	2010	2010-09-01	2010-09-01	Blood or CSF	Ward 66	ENTBC	GNB	0	0			0
675	2010	2010-09-01	2010-09-01	Blood or CSF	Ward 66	CONS	GPC
676	2010	2010-09-01	2010-09-01	Blood or CSF	Ward 66	CONS	GPC
677	2010	2010-09-01	2010-09-01	Blood or CSF	Ward 66	ESCHC	GNB	0	0		0	0
678	2010	2010-09-01	2010-09-01	Blood or CSF	Ward 66	STRVI	GPC
679	2010	2010-09-01	2010-09-01	Blood or CSF	Ward 66	STRAG	GPC
680	2010	2010-09-01	2010-09-01	Blood or CSF	Ward 66	ACINB	GNB	0	0				0
681	2010	2010-09-01	2010-09-01	Blood or CSF	Ward 66	STAAU	GPC	0							0
682	2010	2010-10-01	2010-10-01	Blood or CSF	NICU	CANDP	Yeast
683	2010	2010-10-01	2010-10-01	Blood or CSF	NICU	CANDP	Yeast
684	2010	2010-10-01	2010-10-01	Blood or CSF	NICU	CANDP	Yeast
685	2010	2010-10-01	2010-10-01	Blood or CSF	NICU	CANDP	Yeast
686	2010	2010-10-01	2010-10-01	Blood or CSF	NICU	ENTFM	GPC
687	2010	2010-10-01	2010-10-01	Blood or CSF	NICU	ENTBC	GNB	0	0			0
688	2010	2010-10-01	2010-10-01	Blood or CSF	NICU	ACINB	GNB	0	0				0
689	2010	2010-10-01	2010-10-01	Blood or CSF	NICU	ACINB	GNB	0	0				0
690	2010	2010-10-01	2010-10-01	Blood or CSF	NICU	ACINB	GNB	0	0				0
691	2010	2010-10-01	2010-10-01	Blood or CSF	NICU	STAAU	GPC	1							1
692	2010	2010-10-01	2010-10-01	Blood or CSF	NICU	STAAU	GPC	1							1
693	2010	2010-10-01	2010-10-01	Blood or CSF	TICU	CANDP	Yeast
694	2010	2010-10-01	2010-10-01	Blood or CSF	TICU	CANDP	Yeast
695	2010	2010-10-01	2010-10-01	Blood or CSF	TICU	CANDP	Yeast
696	2010	2010-10-01	2010-10-01	Blood or CSF	TICU	CANDA	Yeast
697	2010	2010-10-01	2010-10-01	Blood or CSF	TICU	STAAU	GPC	1							1
698	2010	2010-10-01	2010-10-01	Blood or CSF	TICU	STAAU	GPC	1							1
699	2010	2010-10-01	2010-10-01	Blood or CSF	Ward 66	ENTBC	GNB	0	0			0
700	2010	2010-10-01	2010-10-01	Blood or CSF	Ward 66	STAAU	GPC	1							1
701	2010	2010-10-01	2010-10-01	Blood or CSF	NICU	PSEUA	GNB	0	0					0
702	2010	2010-11-01	2010-11-01	Blood or CSF	NICU	ENTBC	GNB	1	0			0		1
703	2010	2010-11-01	2010-11-01	Blood or CSF	NICU	ENTBC	GNB	1	0			0		1
704	2010	2010-11-01	2010-11-01	Blood or CSF	NICU	ENTBC	GNB	1	0			0		1
705	2010	2010-11-01	2010-11-01	Blood or CSF	NICU	ENTBC	GNB	1	0			0		1
706	2010	2010-11-01	2010-11-01	Blood or CSF	NICU	ACINB	GNB	1	1				1
707	2010	2010-11-01	2010-11-01	Blood or CSF	NICU	PSEUA	GNB	0	0					0
708	2010	2010-11-01	2010-11-01	Blood or CSF	TICU	STAAU	GPC	1							1
709	2010	2010-11-01	2010-11-01	Blood or CSF	TICU	STAAU	GPC	1							1
710	2010	2010-11-01	2010-11-01	Blood or CSF	TICU	ACINB	GNB	0	0				0
711	2010	2010-11-01	2010-11-01	Blood or CSF	NICU	KLEBP	GNB	1	0	0		0		1
712	2010	2010-12-01	2010-12-01	Blood or CSF	NICU	CANDP	Yeast
713	2010	2010-12-01	2010-12-01	Blood or CSF	NICU	CANDA	Yeast
714	2010	2010-12-01	2010-12-01	Blood or CSF	NICU	CANDA	Yeast
715	2010	2010-12-01	2010-12-01	Blood or CSF	NICU	ACINB	GNB	0	0				0
716	2010	2010-12-01	2010-12-01	Blood or CSF	NICU	ACINB	GNB	0	0				0
717	2010	2010-12-01	2010-12-01	Blood or CSF	NICU	ACINB	GNB	1	1				1
718	2010	2010-12-01	2010-12-01	Blood or CSF	NICU	KLEBP	GNB	1	0	0		0		1
719	2010	2010-12-01	2010-12-01	Blood or CSF	NICU	STAAU	GPC	0							0
720	2010	2010-12-01	2010-12-01	Blood or CSF	NICU	STAAU	GPC	0							0
721	2010	2010-12-01	2010-12-01	Blood or CSF	NICU	ENTBC	GNB	0	0			0
722	2010	2010-12-01	2010-12-01	Blood or CSF	NICU	ENTFM	GPC
723	2010	2010-12-01	2010-12-01	Blood or CSF	TICU	CANDA	Yeast
724	2010	2010-12-01	2010-12-01	Blood or CSF	TICU	CANDA	Yeast
725	2010	2010-12-01	2010-12-01	Blood or CSF	TICU	CANDA	Yeast
726	2010	2010-12-01	2010-12-01	Blood or CSF	TICU	CANDG	Yeast
727	2010	2010-12-01	2010-12-01	Blood or CSF	TICU	CANDA	Yeast
728	2010	2010-12-01	2010-12-01	Blood or CSF	TICU	CANDA	Yeast
729	2010	2010-12-01	2010-12-01	Blood or CSF	TICU	CANDA	Yeast
730	2010	2010-12-01	2010-12-01	Blood or CSF	TICU	CANDP	Yeast
731	2010	2010-12-01	2010-12-01	Blood or CSF	TICU	CANDP	Yeast
732	2010	2010-12-01	2010-12-01	Blood or CSF	TICU	CANDA	Yeast
733	2010	2010-12-01	2010-12-01	Blood or CSF	TICU	CANDA	Yeast
734	2010	2010-12-01	2010-12-01	Blood or CSF	TICU	ACINB	GNB	0	0				0
735	2010	2010-12-01	2010-12-01	Blood or CSF	TICU	ACINB	GNB	1	1				1
736	2010	2010-12-01	2010-12-01	Blood or CSF	TICU	ACINB	GNB	1	1				1
737	2010	2010-12-01	2010-12-01	Blood or CSF	TICU	ACINB	GNB	0	0				0
738	2010	2010-12-01	2010-12-01	Blood or CSF	TICU	ACINB	GNB	0	0				0
739	2010	2010-12-01	2010-12-01	Blood or CSF	TICU	ACINB	GNB	1	1				1
740	2010	2010-12-01	2010-12-01	Blood or CSF	TICU	ACINB	GNB	0	0				0
741	2010	2010-12-01	2010-12-01	Blood or CSF	TICU	KLEBP	GNB	1	0	0		0		1
742	2010	2010-12-01	2010-12-01	Blood or CSF	TICU	KLEBP	GNB	1	0	0		0		1
743	2010	2010-12-01	2010-12-01	Blood or CSF	TICU	KLEBP	GNB	1	0	0		0		1
744	2010	2010-12-01	2010-12-01	Blood or CSF	TICU	KLEBP	GNB	1	0	0		0		1
745	2010	2010-12-01	2010-12-01	Blood or CSF	TICU	KLEBP	GNB	1	0	0		0		1
746	2010	2010-12-01	2010-12-01	Blood or CSF	TICU	KLEBP	GNB	1	0	0		0		1
747	2010	2010-12-01	2010-12-01	Blood or CSF	TICU	STAAU	GPC	1							1
748	2010	2010-12-01	2010-12-01	Blood or CSF	TICU	STAAU	GPC	1							1
749	2010	2010-12-01	2010-12-01	Blood or CSF	TICU	STAAU	GPC	1							1
750	2010	2010-12-01	2010-12-01	Blood or CSF	TICU	STAAU	GPC	1							1
751	2010	2010-12-01	2010-12-01	Blood or CSF	TICU	STAAU	GPC	1							1
752	2010	2010-12-01	2010-12-01	Blood or CSF	TICU	STAAU	GPC	1							1
753	2010	2010-12-01	2010-12-01	Blood or CSF	TICU	STAAU	GPC	1							1
754	2010	2010-12-01	2010-12-01	Blood or CSF	TICU	STAAU	GPC	1							1
755	2010	2010-12-01	2010-12-01	Blood or CSF	TICU	STAAU	GPC	1							1
756	2010	2010-12-01	2010-12-01	Blood or CSF	TICU	STAAU	GPC	1							1
757	2010	2010-12-01	2010-12-01	Blood or CSF	TICU	STAAU	GPC	1							1
758	2010	2010-12-01	2010-12-01	Blood or CSF	TICU	ENTBC	GNB	0	0			0
759	2010	2010-12-01	2010-12-01	Blood or CSF	TICU	ENTBC	GNB	0	0			0
760	2010	2010-12-01	2010-12-01	Blood or CSF	TICU	ENTFM	GPC
761	2010	2010-12-01	2010-12-01	Blood or CSF	Ward 66	CANDP	Yeast
762	2011	2011-01-01	2011-01-01	Blood or CSF	NICU	CONS	GPC
763	2011	2011-01-01	2011-01-01	Blood or CSF	NICU	CANDA	Yeast
764	2011	2011-01-01	2011-01-01	Blood or CSF	NICU	CANDA	Yeast
765	2011	2011-01-01	2011-01-01	Blood or CSF	NICU	KLEBP	GNB	0	0	0		0
766	2011	2011-01-01	2011-01-01	Blood or CSF	NICU	CANDA	Yeast
767	2011	2011-01-01	2011-01-01	Blood or CSF	NICU	KLEBP	GNB	1	0	0		0		1
768	2011	2011-01-01	2011-01-01	Blood or CSF	NICU	ACINB	GNB	0	0				0
769	2011	2011-01-01	2011-01-01	Blood or CSF	TICU	CANDA	Yeast
770	2011	2011-01-01	2011-01-01	Blood or CSF	TICU	ENTFS	GPC
771	2011	2011-01-01	2011-01-01	Blood or CSF	TICU	STAAU	GPC	1							1
772	2011	2011-01-01	2011-01-01	Blood or CSF	TICU	STAAU	GPC	1							1
773	2011	2011-01-01	2011-01-01	Blood or CSF	TICU	CONS	GPC
774	2011	2011-01-01	2011-01-01	Blood or CSF	TICU	KLEBP	GNB	1	0	0		0		1
775	2011	2011-01-01	2011-01-01	Blood or CSF	TICU	CONS	GPC
776	2011	2011-01-01	2011-01-01	Blood or CSF	TICU	CONS	GPC
777	2011	2011-01-01	2011-01-01	Blood or CSF	TICU	STAAU	GPC	0							0
778	2011	2011-01-01	2011-01-01	Blood or CSF	TICU	STAAU	GPC	0							0
779	2011	2011-01-01	2011-01-01	Blood or CSF	TICU	KLEBP	GNB	1	0	0		0		1
780	2011	2011-01-01	2011-01-01	Blood or CSF	TICU	STAAU	GPC	0							0
781	2011	2011-01-01	2011-01-01	Blood or CSF	TICU	KLEBP	GNB	1	0	0		0		1
782	2011	2011-01-01	2011-01-01	Blood or CSF	TICU	STAAU	GPC	1							1
783	2011	2011-01-01	2011-01-01	Blood or CSF	TICU	CANDA	Yeast
784	2011	2011-01-01	2011-01-01	Blood or CSF	TICU	CANDP	Yeast
785	2011	2011-01-01	2011-01-01	Blood or CSF	TICU	CANDA	Yeast
786	2011	2011-01-01	2011-01-01	Blood or CSF	TICU	STAAU	GPC	1							1
787	2011	2011-01-01	2011-01-01	Blood or CSF	TICU	STAAU	GPC	1							1
788	2011	2011-01-01	2011-01-01	Blood or CSF	TICU	KLEBP	GNB	0	0	0		0
789	2011	2011-01-01	2011-01-01	Blood or CSF	TICU	STAAU	GPC	1							1
790	2011	2011-01-01	2011-01-01	Blood or CSF	TICU	CANDA	Yeast
791	2011	2011-01-01	2011-01-01	Blood or CSF	TICU	CANDP	Yeast
792	2011	2011-01-01	2011-01-01	Blood or CSF	TICU	KLEBP	GNB	0	0	0		0
793	2011	2011-01-01	2011-01-01	Blood or CSF	TICU	STAAU	GPC	1							1
794	2011	2011-01-01	2011-01-01	Blood or CSF	TICU	ENTFS	GPC
795	2011	2011-01-01	2011-01-01	Blood or CSF	TICU	STAAU	GPC	1							1
796	2011	2011-01-01	2011-01-01	Blood or CSF	TICU	STAAU	GPC	1							1
797	2011	2011-01-01	2011-01-01	Blood or CSF	TICU	ACINB	GNB	1	1				1
798	2011	2011-01-01	2011-01-01	Blood or CSF	TICU	KLEBP	GNB	1	0	0		0		1
799	2011	2011-01-01	2011-01-01	Blood or CSF	TICU	STAAU	GPC	1							1
800	2011	2011-01-01	2011-01-01	Blood or CSF	TICU	STAAU	GPC	1							1
801	2011	2011-01-01	2011-01-01	Blood or CSF	TICU	ACINB	GNB	0	0				0
802	2011	2011-01-01	2011-01-01	Blood or CSF	TICU	ACINB	GNB	0	0				0
803	2011	2011-01-01	2011-01-01	Blood or CSF	Ward 66	CANDA	Yeast
804	2011	2011-01-01	2011-01-01	Blood or CSF	Ward 66	ESCHC	GNB	0	0		0	0
805	2011	2011-01-01	2011-01-01	Blood or CSF	Ward 66	CONS	GPC
806	2011	2011-01-01	2011-01-01	Blood or CSF	Ward 66	CONS	GPC
807	2011	2011-01-01	2011-01-01	Blood or CSF	Ward 66	CONS	GPC
808	2011	2011-01-01	2011-01-01	Blood or CSF	Ward 66	CONS	GPC
809	2011	2011-01-01	2011-01-01	Blood or CSF	Ward 66	CONS	GPC
810	2011	2011-01-01	2011-01-01	Blood or CSF	Ward 66	PSEUA	GNB	0	0					0
811	2011	2011-01-01	2011-01-01	Blood or CSF	Ward 66	STAAU	GPC	1							1
812	2011	2011-01-01	2011-01-01	Blood or CSF	Ward 66	ACINB	GNB	1	1				1
813	2011	2011-01-01	2011-01-01	Blood or CSF	Ward 66	PSEUA	GNB	0	0					0
814	2011	2011-02-01	2011-02-01	Blood or CSF	NICU	CONS	GPC
815	2011	2011-02-01	2011-02-01	Blood or CSF	NICU	CONS	GPC
816	2011	2011-02-01	2011-02-01	Blood or CSF	NICU	CONS	GPC
817	2011	2011-02-01	2011-02-01	Blood or CSF	NICU	STRAG	GPC
818	2011	2011-02-01	2011-02-01	Blood or CSF	NICU	ACINB	GNB	1	1				1
819	2011	2011-02-01	2011-02-01	Blood or CSF	NICU	CONS	GPC
820	2011	2011-02-01	2011-02-01	Blood or CSF	NICU	CONS	GPC
821	2011	2011-02-01	2011-02-01	Blood or CSF	NICU	CONS	GPC
822	2011	2011-02-01	2011-02-01	Blood or CSF	NICU	STAAU	GPC	1							1
823	2011	2011-02-01	2011-02-01	Blood or CSF	NICU	CONS	GPC
824	2011	2011-02-01	2011-02-01	Blood or CSF	TICU	CANDP	Yeast
825	2011	2011-02-01	2011-02-01	Blood or CSF	TICU	CONS	GPC
826	2011	2011-02-01	2011-02-01	Blood or CSF	TICU	CANDP	Yeast
827	2011	2011-02-01	2011-02-01	Blood or CSF	TICU	CANDP	Yeast
828	2011	2011-02-01	2011-02-01	Blood or CSF	TICU	ESCHC	GNB	0	0		0	0
829	2011	2011-02-01	2011-02-01	Blood or CSF	TICU	CANDP	Yeast
830	2011	2011-02-01	2011-02-01	Blood or CSF	TICU	CONS	GPC
831	2011	2011-02-01	2011-02-01	Blood or CSF	TICU	ENTSP	GPC
832	2011	2011-02-01	2011-02-01	Blood or CSF	TICU	ENTFS	GPC
833	2011	2011-02-01	2011-02-01	Blood or CSF	TICU	CONS	GPC
834	2011	2011-02-01	2011-02-01	Blood or CSF	TICU	ENTBC	GNB	1	0			0		1
835	2011	2011-02-01	2011-02-01	Blood or CSF	TICU	CONS	GPC
836	2011	2011-02-01	2011-02-01	Blood or CSF	TICU	STAAU	GPC	1							1
837	2011	2011-02-01	2011-02-01	Blood or CSF	TICU	STAAU	GPC	1							1
838	2011	2011-02-01	2011-02-01	Blood or CSF	TICU	CONS	GPC
839	2011	2011-02-01	2011-02-01	Blood or CSF	TICU	CONS	GPC
840	2011	2011-02-01	2011-02-01	Blood or CSF	TICU	CONS	GPC
841	2011	2011-02-01	2011-02-01	Blood or CSF	TICU	CONS	GPC
842	2011	2011-02-01	2011-02-01	Blood or CSF	TICU	CONS	GPC
843	2011	2011-02-01	2011-02-01	Blood or CSF	TICU	CONS	GPC
844	2011	2011-02-01	2011-02-01	Blood or CSF	TICU	ACINB	GNB	0	0				0
845	2011	2011-02-01	2011-02-01	Blood or CSF	TICU	SERMA	GNB	0	0			0
846	2011	2011-02-01	2011-02-01	Blood or CSF	TICU	STAAU	GPC	1							1
847	2011	2011-02-01	2011-02-01	Blood or CSF	TICU	STAAU	GPC	1							1
848	2011	2011-02-01	2011-02-01	Blood or CSF	TICU	STRVI	GPC
849	2011	2011-02-01	2011-02-01	Blood or CSF	TICU	STRVI	GPC
850	2011	2011-02-01	2011-02-01	Blood or CSF	TICU	STRAG	GPC
851	2011	2011-02-01	2011-02-01	Blood or CSF	TICU	STAAU	GPC	1							1
852	2011	2011-02-01	2011-02-01	Blood or CSF	TICU	STAAU	GPC	1							1
853	2011	2011-02-01	2011-02-01	Blood or CSF	TICU	STAAU	GPC	1							1
854	2011	2011-02-01	2011-02-01	Blood or CSF	TICU	STAAU	GPC	1							1
855	2011	2011-02-01	2011-02-01	Blood or CSF	TICU	CONS	GPC
856	2011	2011-02-01	2011-02-01	Blood or CSF	TICU	CORYN	GPB
857	2011	2011-02-01	2011-02-01	Blood or CSF	TICU	CONS	GPC
858	2011	2011-02-01	2011-02-01	Blood or CSF	TICU	KLEBP	GNB	1	0	0		0		1
859	2011	2011-02-01	2011-02-01	Blood or CSF	TICU	STAAU	GPC	1							1
860	2011	2011-02-01	2011-02-01	Blood or CSF	TICU	STAAU	GPC	1							1
861	2011	2011-02-01	2011-02-01	Blood or CSF	TICU	CONS	GPC
862	2011	2011-02-01	2011-02-01	Blood or CSF	TICU	STAAU	GPC	1							1
863	2011	2011-02-01	2011-02-01	Blood or CSF	TICU	ENTFS	GPC
864	2011	2011-02-01	2011-02-01	Blood or CSF	TICU	ENTBC	GNB	1	0			0		1
865	2011	2011-02-01	2011-02-01	Blood or CSF	TICU	ENTFS	GPC
866	2011	2011-02-01	2011-02-01	Blood or CSF	TICU	CONS	GPC
867	2011	2011-02-01	2011-02-01	Blood or CSF	TICU	STAAU	GPC	1							1
868	2011	2011-02-01	2011-02-01	Blood or CSF	TICU	STAAU	GPC	1							1
869	2011	2011-02-01	2011-02-01	Blood or CSF	TICU	CONS	GPC
870	2011	2011-02-01	2011-02-01	Blood or CSF	TICU	STAAU	GPC	1							1
871	2011	2011-02-01	2011-02-01	Blood or CSF	TICU	CONS	GPC
872	2011	2011-02-01	2011-02-01	Blood or CSF	TICU	STAAU	GPC	1							1
873	2011	2011-02-01	2011-02-01	Blood or CSF	TICU	STRAG	GPC
874	2011	2011-02-01	2011-02-01	Blood or CSF	Ward 66	STRAG	GPC
875	2011	2011-02-01	2011-02-01	Blood or CSF	Ward 66	CONS	GPC
876	2011	2011-02-01	2011-02-01	Blood or CSF	Ward 66	KLEBP	GNB	1	0	0		0		1
877	2011	2011-02-01	2011-02-01	Blood or CSF	Ward 66	STRAG	GPC
878	2011	2011-02-01	2011-02-01	Blood or CSF	Ward 66	STAAU	GPC	1							1
879	2011	2011-02-01	2011-02-01	Blood or CSF	Ward 66	CONS	GPC
880	2011	2011-02-01	2011-02-01	Blood or CSF	Ward 66	KLEBP	GNB	1	0	0		0		1
881	2011	2011-02-01	2011-02-01	Blood or CSF	Ward 66	CONS	GPC
882	2011	2011-02-01	2011-02-01	Blood or CSF	Ward 66	KLEBP	GNB	1	0	0		0		1
883	2011	2011-02-01	2011-02-01	Blood or CSF	Ward 66	STRAG	GPC
884	2011	2011-02-01	2011-02-01	Blood or CSF	Ward 66	PSEUA	GNB	0	0					0
885	2011	2011-02-01	2011-02-01	Blood or CSF	Ward 66	CONS	GPC
886	2011	2011-02-01	2011-02-01	Blood or CSF	Ward 66	ENTFM	GPC
887	2011	2011-02-01	2011-02-01	Blood or CSF	Ward 66	STAAU	GPC	1							1
888	2011	2011-02-01	2011-02-01	Blood or CSF	Ward 66	ENTBC	GNB	0	0			0
889	2011	2011-02-01	2011-02-01	Blood or CSF	Ward 66	ACINB	GNB	0	0				0
890	2011	2011-02-01	2011-02-01	Blood or CSF	Ward 66	CONS	GPC
891	2011	2011-03-01	2011-03-01	Blood or CSF	NICU	KLEBP	GNB	1	0	0		0		1
892	2011	2011-03-01	2011-03-01	Blood or CSF	NICU	ACINB	GNB	0	0				0
893	2011	2011-03-01	2011-03-01	Blood or CSF	NICU	STAAU	GPC	1							1
894	2011	2011-03-01	2011-03-01	Blood or CSF	NICU	CANDA	Yeast
895	2011	2011-03-01	2011-03-01	Blood or CSF	NICU	CONS	GPC
896	2011	2011-03-01	2011-03-01	Blood or CSF	NICU	CONS	GPC
897	2011	2011-03-01	2011-03-01	Blood or CSF	NICU	CONS	GPC
898	2011	2011-03-01	2011-03-01	Blood or CSF	NICU	CONS	GPC
899	2011	2011-03-01	2011-03-01	Blood or CSF	NICU	CONS	GPC
900	2011	2011-03-01	2011-03-01	Blood or CSF	NICU	ACINB	GNB	1	1				1
901	2011	2011-03-01	2011-03-01	Blood or CSF	NICU	KLEBP	GNB	1	0	0		0		1
902	2011	2011-03-01	2011-03-01	Blood or CSF	NICU	STAAU	GPC	1							1
903	2011	2011-03-01	2011-03-01	Blood or CSF	NICU	KLEBP	GNB	1	0	0		0		1
904	2011	2011-03-01	2011-03-01	Blood or CSF	NICU	KLEBP	GNB	1	0	0		0		1
905	2011	2011-03-01	2011-03-01	Blood or CSF	NICU	CONS	GPC
906	2011	2011-03-01	2011-03-01	Blood or CSF	NICU	KLEBP	GNB	1	0	0		0		1
907	2011	2011-03-01	2011-03-01	Blood or CSF	NICU	ENTBC	GNB	0	0			0
908	2011	2011-03-01	2011-03-01	Blood or CSF	NICU	ENTBC	GNB	0	0			0
909	2011	2011-03-01	2011-03-01	Blood or CSF	NICU	CONS	GPC
910	2011	2011-03-01	2011-03-01	Blood or CSF	TICU	STAAU	GPC	0							0
911	2011	2011-03-01	2011-03-01	Blood or CSF	TICU	CANDP	Yeast
912	2011	2011-03-01	2011-03-01	Blood or CSF	TICU	PSEUA	GNB	0	0					0
913	2011	2011-03-01	2011-03-01	Blood or CSF	TICU	KLEBP	GNB	1	0	0		0		1
914	2011	2011-03-01	2011-03-01	Blood or CSF	TICU	CANDP	Yeast
915	2011	2011-03-01	2011-03-01	Blood or CSF	TICU	CANDA	Yeast
916	2011	2011-03-01	2011-03-01	Blood or CSF	TICU	CONS	GPC
917	2011	2011-03-01	2011-03-01	Blood or CSF	TICU	CONS	GPC
918	2011	2011-03-01	2011-03-01	Blood or CSF	TICU	CANDP	Yeast
919	2011	2011-03-01	2011-03-01	Blood or CSF	TICU	CONS	GPC
920	2011	2011-03-01	2011-03-01	Blood or CSF	TICU	CONS	GPC
921	2011	2011-03-01	2011-03-01	Blood or CSF	TICU	KLEBP	GNB	1	0	0		0		1
922	2011	2011-03-01	2011-03-01	Blood or CSF	TICU	CANDG	Yeast
923	2011	2011-03-01	2011-03-01	Blood or CSF	TICU	CANDP	Yeast
924	2011	2011-03-01	2011-03-01	Blood or CSF	TICU	CANDP	Yeast
925	2011	2011-03-01	2011-03-01	Blood or CSF	TICU	CANDP	Yeast
926	2011	2011-03-01	2011-03-01	Blood or CSF	TICU	CONS	GPC
927	2011	2011-03-01	2011-03-01	Blood or CSF	TICU	ENTSP	GPC
928	2011	2011-03-01	2011-03-01	Blood or CSF	TICU	ACINB	GNB	1	1				1
929	2011	2011-03-01	2011-03-01	Blood or CSF	TICU	CANDA	Yeast
930	2011	2011-03-01	2011-03-01	Blood or CSF	TICU	CANDP	Yeast
931	2011	2011-03-01	2011-03-01	Blood or CSF	TICU	CONS	GPC
932	2011	2011-03-01	2011-03-01	Blood or CSF	TICU	ACINB	GNB	1	1				1
933	2011	2011-03-01	2011-03-01	Blood or CSF	TICU	STAAU	GPC	1							1
934	2011	2011-03-01	2011-03-01	Blood or CSF	TICU	ACINB	GNB	1	1				1
935	2011	2011-03-01	2011-03-01	Blood or CSF	TICU	STAAU	GPC	1							1
936	2011	2011-03-01	2011-03-01	Blood or CSF	TICU	STENM	GNB	0	0					0
937	2011	2011-03-01	2011-03-01	Blood or CSF	TICU	CONS	GPC
938	2011	2011-03-01	2011-03-01	Blood or CSF	TICU	STAAU	GPC	1							1
939	2011	2011-03-01	2011-03-01	Blood or CSF	TICU	STAAU	GPC	0							0
940	2011	2011-03-01	2011-03-01	Blood or CSF	TICU	CONS	GPC
941	2011	2011-03-01	2011-03-01	Blood or CSF	TICU	CONS	GPC
942	2011	2011-03-01	2011-03-01	Blood or CSF	TICU	KLEBP	GNB	0	0	0		0
943	2011	2011-03-01	2011-03-01	Blood or CSF	TICU	ACINB	GNB	0	0				0
944	2011	2011-03-01	2011-03-01	Blood or CSF	TICU	KLEBP	GNB	1	0	0		0		1
945	2011	2011-03-01	2011-03-01	Blood or CSF	TICU	KLEBP	GNB	1	0	0		0		1
946	2011	2011-03-01	2011-03-01	Blood or CSF	TICU	CONS	GPC
947	2011	2011-03-01	2011-03-01	Blood or CSF	TICU	CONS	GPC
948	2011	2011-03-01	2011-03-01	Blood or CSF	TICU	KLEBP	GNB	1	0	0		0		1
949	2011	2011-03-01	2011-03-01	Blood or CSF	TICU	KLEBP	GNB	0	0	0		0
950	2011	2011-03-01	2011-03-01	Blood or CSF	TICU	KLEBP	GNB	0	0	0		0
951	2011	2011-03-01	2011-03-01	Blood or CSF	TICU	CONS	GPC
952	2011	2011-03-01	2011-03-01	Blood or CSF	TICU	CONS	GPC
953	2011	2011-03-01	2011-03-01	Blood or CSF	TICU	CONS	GPC
954	2011	2011-03-01	2011-03-01	Blood or CSF	TICU	CONS	GPC
955	2011	2011-03-01	2011-03-01	Blood or CSF	Ward 66	PSEUA	GNB	0	0					0
956	2011	2011-03-01	2011-03-01	Blood or CSF	Ward 66	CONS	GPC
957	2011	2011-03-01	2011-03-01	Blood or CSF	Ward 66	CANDP	Yeast
958	2011	2011-03-01	2011-03-01	Blood or CSF	Ward 66	CONS	GPC
959	2011	2011-03-01	2011-03-01	Blood or CSF	Ward 66	ACINB	GNB	0	0				0
960	2011	2011-03-01	2011-03-01	Blood or CSF	Ward 66	STRAG	GPC
961	2011	2011-03-01	2011-03-01	Blood or CSF	Ward 66	STRAG	GPC
962	2011	2011-03-01	2011-03-01	Blood or CSF	Ward 66	CONS	GPC
963	2011	2011-03-01	2011-03-01	Blood or CSF	Ward 66	PSEUA	GNB	0	0					0
964	2011	2011-03-01	2011-03-01	Blood or CSF	Ward 66	CANDP	Yeast
965	2011	2011-03-01	2011-03-01	Blood or CSF	Ward 66	STRAG	GPC
966	2011	2011-03-01	2011-03-01	Blood or CSF	Ward 66	STRAG	GPC
967	2011	2011-03-01	2011-03-01	Blood or CSF	Ward 66	CANDA	Yeast
968	2011	2011-03-01	2011-03-01	Blood or CSF	Ward 66	ESCHC	GNB	0	0		0	0
969	2011	2011-03-01	2011-03-01	Blood or CSF	Ward 66	ENTFM	GPC
970	2011	2011-03-01	2011-03-01	Blood or CSF	Ward 66	KLEBP	GNB	1	0	0		0		1
971	2011	2011-03-01	2011-03-01	Blood or CSF	Ward 66	KLEBP	GNB	1	0	0		0		1
972	2011	2011-03-01	2011-03-01	Blood or CSF	Ward 66	STAAU	GPC	1							1
973	2011	2011-03-01	2011-03-01	Blood or CSF	Ward 66	ESCHC	GNB	0	0		0	0
974	2011	2011-03-01	2011-03-01	Blood or CSF	Ward 66	CONS	GPC
975	2011	2011-03-01	2011-03-01	Blood or CSF	Ward 66	STAAU	GPC	0							0
976	2011	2011-03-01	2011-03-01	Blood or CSF	Ward 66	CONS	GPC
977	2011	2011-03-01	2011-03-01	Blood or CSF	Ward 66	STAAU	GPC	1							1
978	2011	2011-03-01	2011-03-01	Blood or CSF	Ward 66	CONS	GPC
979	2011	2011-03-01	2011-03-01	Blood or CSF	Ward 66	ENTFM	GPC
980	2011	2011-03-01	2011-03-01	Blood or CSF	Ward 66	ENTBC	GNB	0	0			0
981	2011	2011-03-01	2011-03-01	Blood or CSF	Ward 66	ACINB	GNB	0	0				0
982	2011	2011-03-01	2011-03-01	Blood or CSF	Ward 66	CONS	GPC
983	2011	2011-03-01	2011-03-01	Blood or CSF	Ward 66	CONS	GPC
984	2011	2011-04-01	2011-04-01	Blood or CSF	NICU	CANDP	Yeast
985	2011	2011-04-01	2011-04-01	Blood or CSF	NICU	CANDP	Yeast
986	2011	2011-04-01	2011-04-01	Blood or CSF	NICU	CONS	GPC
987	2011	2011-04-01	2011-04-01	Blood or CSF	NICU	ENTFM	GPC
988	2011	2011-04-01	2011-04-01	Blood or CSF	NICU	CANDA	Yeast
989	2011	2011-04-01	2011-04-01	Blood or CSF	NICU	CANDA	Yeast
990	2011	2011-04-01	2011-04-01	Blood or CSF	NICU	ACINB	GNB	0	0				0
991	2011	2011-04-01	2011-04-01	Blood or CSF	NICU	CANDA	Yeast
992	2011	2011-04-01	2011-04-01	Blood or CSF	NICU	ACINB	GNB	1	1				1
993	2011	2011-04-01	2011-04-01	Blood or CSF	NICU	KLEBP	GNB	0	0	0		0
994	2011	2011-04-01	2011-04-01	Blood or CSF	NICU	ACINB	GNB	0	0				0
995	2011	2011-04-01	2011-04-01	Blood or CSF	NICU	CANDA	Yeast
996	2011	2011-04-01	2011-04-01	Blood or CSF	NICU	STAAU	GPC	1							1
997	2011	2011-04-01	2011-04-01	Blood or CSF	NICU	ACINB	GNB	1	1				1
998	2011	2011-04-01	2011-04-01	Blood or CSF	NICU	CANDA	Yeast
999	2011	2011-04-01	2011-04-01	Blood or CSF	NICU	ACINB	GNB	0	0				0
1000	2011	2011-04-01	2011-04-01	Blood or CSF	NICU	STAAU	GPC	1							1
1001	2011	2011-04-01	2011-04-01	Blood or CSF	NICU	CONS	GPC
1002	2011	2011-04-01	2011-04-01	Blood or CSF	NICU	KLEBP	GNB	1	0	0		0		1
1003	2011	2011-04-01	2011-04-01	Blood or CSF	NICU	ACINB	GNB	0	0				0
1004	2011	2011-04-01	2011-04-01	Blood or CSF	NICU	ACINB	GNB	0	0				0
1005	2011	2011-04-01	2011-04-01	Blood or CSF	NICU	ACINB	GNB	0	0				0
1006	2011	2011-04-01	2011-04-01	Blood or CSF	NICU	CANDA	Yeast
1007	2011	2011-04-01	2011-04-01	Blood or CSF	TICU	CONS	GPC
1008	2011	2011-04-01	2011-04-01	Blood or CSF	TICU	STAAU	GPC	1							1
1009	2011	2011-04-01	2011-04-01	Blood or CSF	TICU	KLEBP	GNB	1	0	0		0		1
1010	2011	2011-04-01	2011-04-01	Blood or CSF	TICU	ENTBC	GNB	0	0			0
1011	2011	2011-04-01	2011-04-01	Blood or CSF	TICU	KLEBP	GNB	0	0	0		0
1012	2011	2011-04-01	2011-04-01	Blood or CSF	TICU	CONS	GPC
1013	2011	2011-04-01	2011-04-01	Blood or CSF	TICU	KLEBP	GNB	1	0	0		0		1
1014	2011	2011-04-01	2011-04-01	Blood or CSF	TICU	STAAU	GPC	1							1
1015	2011	2011-04-01	2011-04-01	Blood or CSF	TICU	CONS	GPC
1016	2011	2011-04-01	2011-04-01	Blood or CSF	TICU	CONS	GPC
1017	2011	2011-04-01	2011-04-01	Blood or CSF	TICU	CONS	GPC
1018	2011	2011-04-01	2011-04-01	Blood or CSF	TICU	ENTBS	GNB	0	0			0
1019	2011	2011-04-01	2011-04-01	Blood or CSF	TICU	CONS	GPC
1020	2011	2011-04-01	2011-04-01	Blood or CSF	TICU	STRVI	GPC
1021	2011	2011-04-01	2011-04-01	Blood or CSF	TICU	CANDA	Yeast
1022	2011	2011-04-01	2011-04-01	Blood or CSF	TICU	STAAU	GPC	1							1
1023	2011	2011-04-01	2011-04-01	Blood or CSF	TICU	STAAU	GPC	1							1
1024	2011	2011-04-01	2011-04-01	Blood or CSF	TICU	CONS	GPC
1025	2011	2011-04-01	2011-04-01	Blood or CSF	TICU	STAAU	GPC	1							1
1026	2011	2011-04-01	2011-04-01	Blood or CSF	TICU	ENTFM	GPC
1027	2011	2011-04-01	2011-04-01	Blood or CSF	TICU	STRAG	GPC
1028	2011	2011-04-01	2011-04-01	Blood or CSF	TICU	CONS	GPC
1029	2011	2011-04-01	2011-04-01	Blood or CSF	TICU	STAAU	GPC	1							1
1030	2011	2011-04-01	2011-04-01	Blood or CSF	TICU	KLEBP	GNB	1	0	0		0		1
1031	2011	2011-04-01	2011-04-01	Blood or CSF	TICU	ENTFM	GPC
1032	2011	2011-04-01	2011-04-01	Blood or CSF	TICU	ENTSP	GPC
1033	2011	2011-04-01	2011-04-01	Blood or CSF	TICU	CONS	GPC
1034	2011	2011-04-01	2011-04-01	Blood or CSF	TICU	STRAG	GPC
1035	2011	2011-04-01	2011-04-01	Blood or CSF	TICU	STRAG	GPC
1036	2011	2011-04-01	2011-04-01	Blood or CSF	TICU	ACINB	GNB	1	1				1
1037	2011	2011-04-01	2011-04-01	Blood or CSF	TICU	ENTFM	GPC
1038	2011	2011-04-01	2011-04-01	Blood or CSF	TICU	STRVI	GPC
1039	2011	2011-04-01	2011-04-01	Blood or CSF	TICU	KLEBP	GNB	1	0	0		0		1
1040	2011	2011-04-01	2011-04-01	Blood or CSF	TICU	CONS	GPC
1041	2011	2011-04-01	2011-04-01	Blood or CSF	TICU	STRVI	GPC
1042	2011	2011-04-01	2011-04-01	Blood or CSF	TICU	ACINB	GNB	0	0				0
1043	2011	2011-04-01	2011-04-01	Blood or CSF	TICU	CONS	GPC
1044	2011	2011-04-01	2011-04-01	Blood or CSF	TICU	CANDP	Yeast
1045	2011	2011-04-01	2011-04-01	Blood or CSF	TICU	CANDA	Yeast
1046	2011	2011-04-01	2011-04-01	Blood or CSF	TICU	ENTFS	GPC
1047	2011	2011-04-01	2011-04-01	Blood or CSF	Ward 66	ENTFM	GPC
1048	2011	2011-04-01	2011-04-01	Blood or CSF	Ward 66	STRAG	GPC
1049	2011	2011-04-01	2011-04-01	Blood or CSF	Ward 66	KLEBP	GNB	1	0	0		0		1
1050	2011	2011-04-01	2011-04-01	Blood or CSF	Ward 66	ENTFM	GPC
1051	2011	2011-04-01	2011-04-01	Blood or CSF	Ward 66	KLEBP	GNB	1	0	0		0		1
1052	2011	2011-04-01	2011-04-01	Blood or CSF	Ward 66	CONS	GPC
1053	2011	2011-04-01	2011-04-01	Blood or CSF	Ward 66	CONS	GPC
1054	2011	2011-04-01	2011-04-01	Blood or CSF	Ward 66	CONS	GPC
1055	2011	2011-04-01	2011-04-01	Blood or CSF	Ward 66	CONS	GPC
1056	2011	2011-04-01	2011-04-01	Blood or CSF	Ward 66	STRVI	GPC
1057	2011	2011-04-01	2011-04-01	Blood or CSF	Ward 66	KLEBP	GNB	1	0	0		0		1
1058	2011	2011-04-01	2011-04-01	Blood or CSF	Ward 66	STRPN	GPC
1059	2011	2011-04-01	2011-04-01	Blood or CSF	Ward 66	STRVI	GPC
1060	2011	2011-04-01	2011-04-01	Blood or CSF	Ward 66	CONS	GPC
1061	2011	2011-04-01	2011-04-01	Blood or CSF	Ward 66	STAAU	GPC	1							1
1062	2011	2011-04-01	2011-04-01	Blood or CSF	Ward 66	ACINB	GNB	0	0				0
1063	2011	2011-04-01	2011-04-01	Blood or CSF	Ward 66	KLEBO	GNB	1	0	0		0		1
1064	2011	2011-04-01	2011-04-01	Blood or CSF	Ward 66	CONS	GPC
1065	2011	2011-05-01	2011-05-01	Blood or CSF	NICU	ACINB	GNB	0	0				0
1066	2011	2011-05-01	2011-05-01	Blood or CSF	NICU	CANDP	Yeast
1067	2011	2011-05-01	2011-05-01	Blood or CSF	NICU	CONS	GPC
1068	2011	2011-05-01	2011-05-01	Blood or CSF	NICU	ACINB	GNB	0	0				0
1069	2011	2011-05-01	2011-05-01	Blood or CSF	NICU	KLEBP	GNB	1	0	0		0		1
1070	2011	2011-05-01	2011-05-01	Blood or CSF	NICU	ACINB	GNB	0	0				0
1071	2011	2011-05-01	2011-05-01	Blood or CSF	NICU	CANDA	Yeast
1072	2011	2011-05-01	2011-05-01	Blood or CSF	NICU	STAAU	GPC	1							1
1073	2011	2011-05-01	2011-05-01	Blood or CSF	NICU	ACINB	GNB	0	0				0
1074	2011	2011-05-01	2011-05-01	Blood or CSF	NICU	CANDP	Yeast
1075	2011	2011-05-01	2011-05-01	Blood or CSF	NICU	CANDP	Yeast
1076	2011	2011-05-01	2011-05-01	Blood or CSF	TICU	CONS	GPC
1077	2011	2011-05-01	2011-05-01	Blood or CSF	TICU	CONS	GPC
1078	2011	2011-05-01	2011-05-01	Blood or CSF	TICU	STRAG	GPC
1079	2011	2011-05-01	2011-05-01	Blood or CSF	TICU	STRVI	GPC
1080	2011	2011-05-01	2011-05-01	Blood or CSF	TICU	ENTFS	GPC
1081	2011	2011-05-01	2011-05-01	Blood or CSF	TICU	ACINB	GNB	0	0				0
1082	2011	2011-05-01	2011-05-01	Blood or CSF	TICU	CANDP	Yeast
1083	2011	2011-05-01	2011-05-01	Blood or CSF	TICU	CONS	GPC
1084	2011	2011-05-01	2011-05-01	Blood or CSF	TICU	ENTBS	GNB	0	0			0
1085	2011	2011-05-01	2011-05-01	Blood or CSF	TICU	STAAU	GPC	1							1
1086	2011	2011-05-01	2011-05-01	Blood or CSF	TICU	CONS	GPC
1087	2011	2011-05-01	2011-05-01	Blood or CSF	TICU	CANDA	Yeast
1088	2011	2011-05-01	2011-05-01	Blood or CSF	TICU	ACINB	GNB	0	0				0
1089	2011	2011-05-01	2011-05-01	Blood or CSF	TICU	STRVI	GPC
1090	2011	2011-05-01	2011-05-01	Blood or CSF	TICU	CONS	GPC
1091	2011	2011-05-01	2011-05-01	Blood or CSF	TICU	STRAG	GPC
1092	2011	2011-05-01	2011-05-01	Blood or CSF	TICU	ENTBS	GNB	0	0			0
1093	2011	2011-05-01	2011-05-01	Blood or CSF	TICU	CONS	GPC
1094	2011	2011-05-01	2011-05-01	Blood or CSF	TICU	CONS	GPC
1095	2011	2011-05-01	2011-05-01	Blood or CSF	TICU	ESCHC	GNB	1	0		0	0		1
1096	2011	2011-05-01	2011-05-01	Blood or CSF	TICU	CONS	GPC
1097	2011	2011-05-01	2011-05-01	Blood or CSF	TICU	STRAG	GPC
1098	2011	2011-05-01	2011-05-01	Blood or CSF	TICU	CONS	GPC
1099	2011	2011-05-01	2011-05-01	Blood or CSF	TICU	CONS	GPC
1100	2011	2011-05-01	2011-05-01	Blood or CSF	TICU	CONS	GPC
1101	2011	2011-05-01	2011-05-01	Blood or CSF	TICU	ACINB	GNB	0	0				0
1102	2011	2011-05-01	2011-05-01	Blood or CSF	TICU	CONS	GPC
1103	2011	2011-05-01	2011-05-01	Blood or CSF	TICU	CONS	GPC
1104	2011	2011-05-01	2011-05-01	Blood or CSF	TICU	CANDA	Yeast
1105	2011	2011-05-01	2011-05-01	Blood or CSF	TICU	CONS	GPC
1106	2011	2011-05-01	2011-05-01	Blood or CSF	TICU	ACINB	GNB	0	0				0
1107	2011	2011-05-01	2011-05-01	Blood or CSF	TICU	CONS	GPC
1108	2011	2011-05-01	2011-05-01	Blood or CSF	TICU	CONS	GPC
1109	2011	2011-05-01	2011-05-01	Blood or CSF	TICU	ENTFS	GPC
1110	2011	2011-05-01	2011-05-01	Blood or CSF	TICU	KLEBP	GNB	1	0	0		0		1
1111	2011	2011-05-01	2011-05-01	Blood or CSF	TICU	CONS	GPC
1112	2011	2011-05-01	2011-05-01	Blood or CSF	TICU	CANDA	Yeast
1113	2011	2011-05-01	2011-05-01	Blood or CSF	TICU	ACINB	GNB	0	0				0
1114	2011	2011-05-01	2011-05-01	Blood or CSF	TICU	STAAU	GPC	1							1
1115	2011	2011-05-01	2011-05-01	Blood or CSF	TICU	KLEBP	GNB	1	0	0		0		1
1116	2011	2011-05-01	2011-05-01	Blood or CSF	TICU	STAAU	GPC	0							0
1117	2011	2011-05-01	2011-05-01	Blood or CSF	TICU	CONS	GPC
1118	2011	2011-05-01	2011-05-01	Blood or CSF	TICU	STAAU	GPC	1							1
1119	2011	2011-05-01	2011-05-01	Blood or CSF	TICU	CONS	GPC
1120	2011	2011-05-01	2011-05-01	Blood or CSF	TICU	CONS	GPC
1121	2011	2011-05-01	2011-05-01	Blood or CSF	TICU	ENTFM	GPC
1122	2011	2011-05-01	2011-05-01	Blood or CSF	TICU	STRVI	GPC
1123	2011	2011-05-01	2011-05-01	Blood or CSF	TICU	STAAU	GPC	1							1
1124	2011	2011-05-01	2011-05-01	Blood or CSF	TICU	STAAU	GPC	1							1
1125	2011	2011-05-01	2011-05-01	Blood or CSF	TICU	STRPN	GPC
1126	2011	2011-05-01	2011-05-01	Blood or CSF	TICU	STAAU	GPC	1							1
1127	2011	2011-05-01	2011-05-01	Blood or CSF	TICU	CONS	GPC
1128	2011	2011-05-01	2011-05-01	Blood or CSF	TICU	KLEBP	GNB	1	0	0		0		1
1129	2011	2011-05-01	2011-05-01	Blood or CSF	TICU	STAAU	GPC	1							1
1130	2011	2011-05-01	2011-05-01	Blood or CSF	TICU	ENTFM	GPC
1131	2011	2011-05-01	2011-05-01	Blood or CSF	TICU	ACINB	GNB	0	0				0
1132	2011	2011-05-01	2011-05-01	Blood or CSF	TICU	CONS	GPC
1133	2011	2011-05-01	2011-05-01	Blood or CSF	Ward 66	STAAU	GPC	0							0
1134	2011	2011-05-01	2011-05-01	Blood or CSF	Ward 66	CONS	GPC
1135	2011	2011-05-01	2011-05-01	Blood or CSF	Ward 66	CONS	GPC
1136	2011	2011-05-01	2011-05-01	Blood or CSF	Ward 66	CONS	GPC
1137	2011	2011-05-01	2011-05-01	Blood or CSF	Ward 66	CONS	GPC
1138	2011	2011-05-01	2011-05-01	Blood or CSF	Ward 66	ENTFS	GPC
1139	2011	2011-05-01	2011-05-01	Blood or CSF	Ward 66	KLEBP	GNB	1	0	0		0		1
1140	2011	2011-05-01	2011-05-01	Blood or CSF	Ward 66	ACINB	GNB	0	0				0
1141	2011	2011-05-01	2011-05-01	Blood or CSF	Ward 66	CONS	GPC
1142	2011	2011-05-01	2011-05-01	Blood or CSF	Ward 66	STRAG	GPC
1143	2011	2011-05-01	2011-05-01	Blood or CSF	Ward 66	CONS	GPC
1144	2011	2011-05-01	2011-05-01	Blood or CSF	Ward 66	CONS	GPC
1145	2011	2011-05-01	2011-05-01	Blood or CSF	Ward 66	STRVI	GPC
1146	2011	2011-05-01	2011-05-01	Blood or CSF	Ward 66	CONS	GPC
1147	2011	2011-05-01	2011-05-01	Blood or CSF	Ward 66	CONS	GPC
1148	2011	2011-05-01	2011-05-01	Blood or CSF	Ward 66	ENTSP	GPC
1149	2011	2011-05-01	2011-05-01	Blood or CSF	Ward 66	CONS	GPC
1150	2011	2011-05-01	2011-05-01	Blood or CSF	Ward 66	CONS	GPC
1151	2011	2011-05-01	2011-05-01	Blood or CSF	Ward 66	ESCHC	GNB	0	0		0	0
1152	2011	2011-06-01	2011-06-01	Blood or CSF	NICU	CANDP	Yeast
1153	2011	2011-06-01	2011-06-01	Blood or CSF	NICU	CANDA	Yeast
1154	2011	2011-06-01	2011-06-01	Blood or CSF	NICU	CANDA	Yeast
1155	2011	2011-06-01	2011-06-01	Blood or CSF	NICU	CONS	GPC
1156	2011	2011-06-01	2011-06-01	Blood or CSF	NICU	ENTFS	GPC
1157	2011	2011-06-01	2011-06-01	Blood or CSF	NICU	CANDP	Yeast
1158	2011	2011-06-01	2011-06-01	Blood or CSF	NICU	STAAU	GPC	1							1
1159	2011	2011-06-01	2011-06-01	Blood or CSF	NICU	CONS	GPC
1160	2011	2011-06-01	2011-06-01	Blood or CSF	NICU	CONS	GPC
1161	2011	2011-06-01	2011-06-01	Blood or CSF	NICU	CANDP	Yeast
1162	2011	2011-06-01	2011-06-01	Blood or CSF	NICU	CONS	GPC
1163	2011	2011-06-01	2011-06-01	Blood or CSF	NICU	STAAU	GPC	1							1
1164	2011	2011-06-01	2011-06-01	Blood or CSF	NICU	STAAU	GPC	1							1
1165	2011	2011-06-01	2011-06-01	Blood or CSF	NICU	ENTFM	GPC
1166	2011	2011-06-01	2011-06-01	Blood or CSF	NICU	ENTBC	GNB	1	0			0		1
1167	2011	2011-06-01	2011-06-01	Blood or CSF	NICU	ACINB	GNB	0	0				0
1168	2011	2011-06-01	2011-06-01	Blood or CSF	NICU	STRVI	GPC
1169	2011	2011-06-01	2011-06-01	Blood or CSF	NICU	ACINB	GNB	0	0				0
1170	2011	2011-06-01	2011-06-01	Blood or CSF	NICU	ENTFS	GPC
1171	2011	2011-06-01	2011-06-01	Blood or CSF	NICU	CONS	GPC
1172	2011	2011-06-01	2011-06-01	Blood or CSF	NICU	ACINB	GNB	0	0				0
1173	2011	2011-06-01	2011-06-01	Blood or CSF	NICU	ENTFS	GPC
1174	2011	2011-06-01	2011-06-01	Blood or CSF	TICU	STRAG	GPC
1175	2011	2011-06-01	2011-06-01	Blood or CSF	TICU	KLEBO	GNB	1	0	0		0		1
1176	2011	2011-06-01	2011-06-01	Blood or CSF	TICU	CONS	GPC
1177	2011	2011-06-01	2011-06-01	Blood or CSF	TICU	STAAU	GPC	1							1
1178	2011	2011-06-01	2011-06-01	Blood or CSF	TICU	CONS	GPC
1179	2011	2011-06-01	2011-06-01	Blood or CSF	TICU	ENTFM	GPC
1180	2011	2011-06-01	2011-06-01	Blood or CSF	TICU	STAAU	GPC	0							0
1181	2011	2011-06-01	2011-06-01	Blood or CSF	TICU	CONS	GPC
1182	2011	2011-06-01	2011-06-01	Blood or CSF	TICU	KLEBP	GNB	1	0	0		0		1
1183	2011	2011-06-01	2011-06-01	Blood or CSF	TICU	CONS	GPC
1184	2011	2011-06-01	2011-06-01	Blood or CSF	TICU	ENTFM	GPC
1185	2011	2011-06-01	2011-06-01	Blood or CSF	TICU	KLEBP	GNB	1	0	0		0		1
1186	2011	2011-06-01	2011-06-01	Blood or CSF	TICU	MORAM	GNB	0	0			0
1187	2011	2011-06-01	2011-06-01	Blood or CSF	TICU	KLEBP	GNB	0	0	0		0
1188	2011	2011-06-01	2011-06-01	Blood or CSF	TICU	ACINB	GNB	0	0				0
1189	2011	2011-06-01	2011-06-01	Blood or CSF	TICU	CONS	GPC
1190	2011	2011-06-01	2011-06-01	Blood or CSF	TICU	STRAG	GPC
1191	2011	2011-06-01	2011-06-01	Blood or CSF	TICU	CONS	GPC
1192	2011	2011-06-01	2011-06-01	Blood or CSF	TICU	ACINB	GNB	0	0				0
1193	2011	2011-06-01	2011-06-01	Blood or CSF	TICU	STRVI	GPC
1194	2011	2011-06-01	2011-06-01	Blood or CSF	TICU	STRVI	GPC
1195	2011	2011-06-01	2011-06-01	Blood or CSF	TICU	ENTBC	GNB	1	0			0		1
1196	2011	2011-06-01	2011-06-01	Blood or CSF	TICU	STAAU	GPC	0							0
1197	2011	2011-06-01	2011-06-01	Blood or CSF	TICU	ENTFS	GPC
1198	2011	2011-06-01	2011-06-01	Blood or CSF	TICU	CANDP	Yeast
1199	2011	2011-06-01	2011-06-01	Blood or CSF	TICU	CONS	GPC
1200	2011	2011-06-01	2011-06-01	Blood or CSF	TICU	CONS	GPC
1201	2011	2011-06-01	2011-06-01	Blood or CSF	TICU	CONS	GPC
1202	2011	2011-06-01	2011-06-01	Blood or CSF	TICU	ACINB	GNB	0	0				0
1203	2011	2011-06-01	2011-06-01	Blood or CSF	TICU	KLEBP	GNB	0	0	0		0
1204	2011	2011-06-01	2011-06-01	Blood or CSF	TICU	STRVI	GPC
1205	2011	2011-06-01	2011-06-01	Blood or CSF	TICU	CONS	GPC
1206	2011	2011-06-01	2011-06-01	Blood or CSF	TICU	CANDP	Yeast
1207	2011	2011-06-01	2011-06-01	Blood or CSF	TICU	ENTSP	GPC
1208	2011	2011-06-01	2011-06-01	Blood or CSF	TICU	STRAG	GPC
1209	2011	2011-06-01	2011-06-01	Blood or CSF	TICU	CONS	GPC
1210	2011	2011-06-01	2011-06-01	Blood or CSF	TICU	CONS	GPC
1211	2011	2011-06-01	2011-06-01	Blood or CSF	Ward 66	STAAU	GPC	0							0
1212	2011	2011-06-01	2011-06-01	Blood or CSF	Ward 66	CONS	GPC
1213	2011	2011-06-01	2011-06-01	Blood or CSF	Ward 66	CONS	GPC
1214	2011	2011-06-01	2011-06-01	Blood or CSF	Ward 66	STRVI	GPC
1215	2011	2011-06-01	2011-06-01	Blood or CSF	Ward 66	STAAU	GPC	1							1
1216	2011	2011-06-01	2011-06-01	Blood or CSF	Ward 66	STAAU	GPC	1							1
1217	2011	2011-06-01	2011-06-01	Blood or CSF	Ward 66	CONS	GPC
1218	2011	2011-06-01	2011-06-01	Blood or CSF	Ward 66	CONS	GPC
1219	2011	2011-06-01	2011-06-01	Blood or CSF	Ward 66	CONS	GPC
1220	2011	2011-06-01	2011-06-01	Blood or CSF	Ward 66	ENTFS	GPC
1221	2011	2011-06-01	2011-06-01	Blood or CSF	Ward 66	ENTFM	GPC
1222	2011	2011-06-01	2011-06-01	Blood or CSF	Ward 66	STAAU	GPC	0							0
1223	2011	2011-06-01	2011-06-01	Blood or CSF	Ward 66	CONS	GPC
1224	2011	2011-06-01	2011-06-01	Blood or CSF	Ward 66	CONS	GPC
1225	2011	2011-06-01	2011-06-01	Blood or CSF	Ward 66	ENTBC	GNB	0	0			0
1226	2011	2011-06-01	2011-06-01	Blood or CSF	Ward 66	SERMA	GNB	1	0			0		1
1227	2011	2011-06-01	2011-06-01	Blood or CSF	Ward 66	ENTFS	GPC
1228	2011	2011-06-01	2011-06-01	Blood or CSF	Ward 66	CANDP	Yeast
1229	2011	2011-06-01	2011-06-01	Blood or CSF	Ward 66	STRVI	GPC
1230	2011	2011-06-01	2011-06-01	Blood or CSF	Ward 66	STRVI	GPC
1231	2011	2011-06-01	2011-06-01	Blood or CSF	Ward 66	STRAG	GPC
1232	2011	2011-07-01	2011-07-01	Blood or CSF	NICU	CANDP	Yeast
1233	2011	2011-07-01	2011-07-01	Blood or CSF	NICU	CONS	GPC
1234	2011	2011-07-01	2011-07-01	Blood or CSF	NICU	ENTFS	GPC
1235	2011	2011-07-01	2011-07-01	Blood or CSF	NICU	CONS	GPC
1236	2011	2011-07-01	2011-07-01	Blood or CSF	NICU	ACINB	GNB	1	1				1
1237	2011	2011-07-01	2011-07-01	Blood or CSF	NICU	PSEUA	GNB	0	0					0
1238	2011	2011-07-01	2011-07-01	Blood or CSF	NICU	STAAU	GPC	1							1
1239	2011	2011-07-01	2011-07-01	Blood or CSF	NICU	CONS	GPC
1240	2011	2011-07-01	2011-07-01	Blood or CSF	NICU	CANDP	Yeast
1241	2011	2011-07-01	2011-07-01	Blood or CSF	NICU	STAAU	GPC	1							1
1242	2011	2011-07-01	2011-07-01	Blood or CSF	NICU	CONS	GPC
1243	2011	2011-07-01	2011-07-01	Blood or CSF	NICU	CANDP	Yeast
1244	2011	2011-07-01	2011-07-01	Blood or CSF	NICU	CONS	GPC
1245	2011	2011-07-01	2011-07-01	Blood or CSF	NICU	CANDP	Yeast
1246	2011	2011-07-01	2011-07-01	Blood or CSF	NICU	CANDA	Yeast
1247	2011	2011-07-01	2011-07-01	Blood or CSF	NICU	ACINB	GNB	0	0				0
1248	2011	2011-07-01	2011-07-01	Blood or CSF	NICU	ACINB	GNB	0	0				0
1249	2011	2011-07-01	2011-07-01	Blood or CSF	NICU	CONS	GPC
1250	2011	2011-07-01	2011-07-01	Blood or CSF	NICU	STAAU	GPC	1							1
1251	2011	2011-07-01	2011-07-01	Blood or CSF	TICU	ENTFS	GPC
1252	2011	2011-07-01	2011-07-01	Blood or CSF	TICU	CONS	GPC
1253	2011	2011-07-01	2011-07-01	Blood or CSF	TICU	STAAU	GPC	1							1
1254	2011	2011-07-01	2011-07-01	Blood or CSF	TICU	CONS	GPC
1255	2011	2011-07-01	2011-07-01	Blood or CSF	TICU	ENTFM	GPC
1256	2011	2011-07-01	2011-07-01	Blood or CSF	TICU	CONS	GPC
1257	2011	2011-07-01	2011-07-01	Blood or CSF	TICU	CONS	GPC
1258	2011	2011-07-01	2011-07-01	Blood or CSF	TICU	CONS	GPC
1259	2011	2011-07-01	2011-07-01	Blood or CSF	TICU	CONS	GPC
1260	2011	2011-07-01	2011-07-01	Blood or CSF	TICU	CONS	GPC
1261	2011	2011-07-01	2011-07-01	Blood or CSF	TICU	STRVI	GPC
1262	2011	2011-07-01	2011-07-01	Blood or CSF	TICU	CANDA	Yeast
1263	2011	2011-07-01	2011-07-01	Blood or CSF	TICU	PSEUA	GNB	0	0					0
1264	2011	2011-07-01	2011-07-01	Blood or CSF	TICU	ACINB	GNB	0	0				0
1265	2011	2011-07-01	2011-07-01	Blood or CSF	TICU	ENTBC	GNB	1	0			0		1
1266	2011	2011-07-01	2011-07-01	Blood or CSF	TICU	CONS	GPC
1267	2011	2011-07-01	2011-07-01	Blood or CSF	TICU	CONS	GPC
1268	2011	2011-07-01	2011-07-01	Blood or CSF	TICU	CONS	GPC
1269	2011	2011-07-01	2011-07-01	Blood or CSF	TICU	STAAU	GPC	1							1
1270	2011	2011-07-01	2011-07-01	Blood or CSF	TICU	CANDG	Yeast
1271	2011	2011-07-01	2011-07-01	Blood or CSF	TICU	PSEUA	GNB	0	0					0
1272	2011	2011-07-01	2011-07-01	Blood or CSF	TICU	CONS	GPC
1273	2011	2011-07-01	2011-07-01	Blood or CSF	TICU	CONS	GPC
1274	2011	2011-07-01	2011-07-01	Blood or CSF	TICU	STAAU	GPC	1							1
1275	2011	2011-07-01	2011-07-01	Blood or CSF	TICU	CONS	GPC
1276	2011	2011-07-01	2011-07-01	Blood or CSF	TICU	CONS	GPC
1277	2011	2011-07-01	2011-07-01	Blood or CSF	TICU	CANDG	Yeast
1278	2011	2011-07-01	2011-07-01	Blood or CSF	TICU	ACINB	GNB	0	0				0
1279	2011	2011-07-01	2011-07-01	Blood or CSF	TICU	ESCHC	GNB	0	0		0	0
1280	2011	2011-07-01	2011-07-01	Blood or CSF	TICU	PSEUA	GNB	0	0					0
1281	2011	2011-07-01	2011-07-01	Blood or CSF	TICU	PSEUA	GNB	0	0					0
1282	2011	2011-07-01	2011-07-01	Blood or CSF	TICU	PSEUA	GNB	0	0					0
1283	2011	2011-07-01	2011-07-01	Blood or CSF	TICU	STAAU	GPC	1							1
1284	2011	2011-07-01	2011-07-01	Blood or CSF	TICU	STAAU	GPC	1							1
1285	2011	2011-07-01	2011-07-01	Blood or CSF	TICU	STAAU	GPC	1							1
1286	2011	2011-07-01	2011-07-01	Blood or CSF	TICU	PSEUA	GNB	0	0					0
1287	2011	2011-07-01	2011-07-01	Blood or CSF	TICU	CONS	GPC
1288	2011	2011-07-01	2011-07-01	Blood or CSF	TICU	ENTFM	GPC
1289	2011	2011-07-01	2011-07-01	Blood or CSF	TICU	KLEBP	GNB	0	0	0		0
1290	2011	2011-07-01	2011-07-01	Blood or CSF	TICU	STRVI	GPC
1291	2011	2011-07-01	2011-07-01	Blood or CSF	TICU	CONS	GPC
1292	2011	2011-07-01	2011-07-01	Blood or CSF	TICU	CONS	GPC
1293	2011	2011-07-01	2011-07-01	Blood or CSF	TICU	STAAU	GPC	1							1
1294	2011	2011-07-01	2011-07-01	Blood or CSF	TICU	CANDA	Yeast
1295	2011	2011-07-01	2011-07-01	Blood or CSF	TICU	CONS	GPC
1296	2011	2011-07-01	2011-07-01	Blood or CSF	Ward 66	STRVI	GPC
1297	2011	2011-07-01	2011-07-01	Blood or CSF	Ward 66	STAAU	GPC	1							1
1298	2011	2011-07-01	2011-07-01	Blood or CSF	Ward 66	STRVI	GPC
1299	2011	2011-07-01	2011-07-01	Blood or CSF	Ward 66	CONS	GPC
1300	2011	2011-07-01	2011-07-01	Blood or CSF	Ward 66	CONS	GPC
1301	2011	2011-07-01	2011-07-01	Blood or CSF	Ward 66	CONS	GPC
1302	2011	2011-07-01	2011-07-01	Blood or CSF	Ward 66	STRAG	GPC
1303	2011	2011-07-01	2011-07-01	Blood or CSF	Ward 66	CONS	GPC
1304	2011	2011-07-01	2011-07-01	Blood or CSF	Ward 66	STAAU	GPC	1							1
1305	2011	2011-07-01	2011-07-01	Blood or CSF	Ward 66	STAAU	GPC	1							1
1306	2011	2011-07-01	2011-07-01	Blood or CSF	Ward 66	STRVI	GPC
1307	2011	2011-07-01	2011-07-01	Blood or CSF	Ward 66	STRVI	GPC
1308	2011	2011-07-01	2011-07-01	Blood or CSF	Ward 66	PSEUA	GNB	0	0					0
1309	2011	2011-07-01	2011-07-01	Blood or CSF	Ward 66	CONS	GPC
1310	2011	2011-07-01	2011-07-01	Blood or CSF	Ward 66	ENTFM	GPC
1311	2011	2011-07-01	2011-07-01	Blood or CSF	Ward 66	CONS	GPC
1312	2011	2011-07-01	2011-07-01	Blood or CSF	Ward 66	STRAG	GPC
1313	2011	2011-07-01	2011-07-01	Blood or CSF	Ward 66	STRAG	GPC
1314	2011	2011-07-01	2011-07-01	Blood or CSF	Ward 66	ACINB	GNB	0	0				0
1315	2011	2011-07-01	2011-07-01	Blood or CSF	Ward 66	STRAG	GPC
1316	2011	2011-07-01	2011-07-01	Blood or CSF	Ward 66	CONS	GPC
1317	2011	2011-07-01	2011-07-01	Blood or CSF	Ward 66	CONS	GPC
1318	2011	2011-07-01	2011-07-01	Blood or CSF	Ward 66	ENTFM	GPC
1319	2011	2011-07-01	2011-07-01	Blood or CSF	Ward 66	ESCHC	GNB	0	0		0	0
1320	2011	2011-07-01	2011-07-01	Blood or CSF	Ward 66	CONS	GPC
1321	2011	2011-07-01	2011-07-01	Blood or CSF	Ward 66	CANDP	Yeast
1322	2011	2011-07-01	2011-07-01	Blood or CSF	Ward 66	STRPN	GPC
1323	2011	2011-07-01	2011-07-01	Blood or CSF	Ward 66	STRVI	GPC
1324	2011	2011-07-01	2011-07-01	Blood or CSF	Ward 66	STRVI	GPC
1325	2011	2011-07-01	2011-07-01	Blood or CSF	Ward 66	STAAU	GPC	1							1
1326	2011	2011-07-01	2011-07-01	Blood or CSF	Ward 66	CONS	GPC
1327	2011	2011-07-01	2011-07-01	Blood or CSF	Ward 66	CONS	GPC
1328	2011	2011-07-01	2011-07-01	Blood or CSF	Ward 66	CONS	GPC
1329	2011	2011-07-01	2011-07-01	Blood or CSF	Ward 66	CONS	GPC
1330	2011	2011-07-01	2011-07-01	Blood or CSF	Ward 66	STRPN	GPC
1331	2011	2011-08-01	2011-08-01	Blood or CSF	NICU	STAAU	GPC	1							1
1332	2011	2011-08-01	2011-08-01	Blood or CSF	NICU	CONS	GPC
1333	2011	2011-08-01	2011-08-01	Blood or CSF	NICU	CANDA	Yeast
1334	2011	2011-08-01	2011-08-01	Blood or CSF	NICU	CANDA	Yeast
1335	2011	2011-08-01	2011-08-01	Blood or CSF	NICU	CANDG	Yeast
1336	2011	2011-08-01	2011-08-01	Blood or CSF	NICU	ACINB	GNB	0	0				0
1337	2011	2011-08-01	2011-08-01	Blood or CSF	NICU	ENTFM	GPC
1338	2011	2011-08-01	2011-08-01	Blood or CSF	NICU	ENTBC	GNB	0	0			0
1339	2011	2011-08-01	2011-08-01	Blood or CSF	NICU	PSEUA	GNB	0	0					0
1340	2011	2011-08-01	2011-08-01	Blood or CSF	NICU	CONS	GPC
1341	2011	2011-08-01	2011-08-01	Blood or CSF	NICU	CANDG	Yeast
1342	2011	2011-08-01	2011-08-01	Blood or CSF	NICU	ACINB	GNB	0	0				0
1343	2011	2011-08-01	2011-08-01	Blood or CSF	NICU	CONS	GPC
1344	2011	2011-08-01	2011-08-01	Blood or CSF	NICU	CONS	GPC
1345	2011	2011-08-01	2011-08-01	Blood or CSF	NICU	CONS	GPC
1346	2011	2011-08-01	2011-08-01	Blood or CSF	NICU	CANDP	Yeast
1347	2011	2011-08-01	2011-08-01	Blood or CSF	NICU	CONS	GPC
1348	2011	2011-08-01	2011-08-01	Blood or CSF	NICU	ALKAL	GNB	0	0					0
1349	2011	2011-08-01	2011-08-01	Blood or CSF	NICU	CANDP	Yeast
1350	2011	2011-08-01	2011-08-01	Blood or CSF	NICU	CANDP	Yeast
1351	2011	2011-08-01	2011-08-01	Blood or CSF	NICU	ESCHC	GNB	1	0		0	0		1
1352	2011	2011-08-01	2011-08-01	Blood or CSF	NICU	CANDP	Yeast
1353	2011	2011-08-01	2011-08-01	Blood or CSF	TICU	CONS	GPC
1354	2011	2011-08-01	2011-08-01	Blood or CSF	TICU	CONS	GPC
1355	2011	2011-08-01	2011-08-01	Blood or CSF	TICU	CANDA	Yeast
1356	2011	2011-08-01	2011-08-01	Blood or CSF	TICU	CONS	GPC
1357	2011	2011-08-01	2011-08-01	Blood or CSF	TICU	ACINB	GNB	0	0				0
1358	2011	2011-08-01	2011-08-01	Blood or CSF	TICU	CONS	GPC
1359	2011	2011-08-01	2011-08-01	Blood or CSF	TICU	CONS	GPC
1360	2011	2011-08-01	2011-08-01	Blood or CSF	TICU	CONS	GPC
1361	2011	2011-08-01	2011-08-01	Blood or CSF	TICU	CONS	GPC
1362	2011	2011-08-01	2011-08-01	Blood or CSF	TICU	ACINB	GNB	0	0				0
1363	2011	2011-08-01	2011-08-01	Blood or CSF	TICU	CONS	GPC
1364	2011	2011-08-01	2011-08-01	Blood or CSF	TICU	CONS	GPC
1365	2011	2011-08-01	2011-08-01	Blood or CSF	TICU	STAAU	GPC	1							1
1366	2011	2011-08-01	2011-08-01	Blood or CSF	TICU	ENTSP	GPC
1367	2011	2011-08-01	2011-08-01	Blood or CSF	TICU	STAAU	GPC	1							1
1368	2011	2011-08-01	2011-08-01	Blood or CSF	TICU	CONS	GPC
1369	2011	2011-08-01	2011-08-01	Blood or CSF	TICU	CONS	GPC
1370	2011	2011-08-01	2011-08-01	Blood or CSF	TICU	CANDP	Yeast
1371	2011	2011-08-01	2011-08-01	Blood or CSF	TICU	STAAU	GPC	1							1
1372	2011	2011-08-01	2011-08-01	Blood or CSF	TICU	ENTFM	GPC
1373	2011	2011-08-01	2011-08-01	Blood or CSF	TICU	STRVI	GPC
1374	2011	2011-08-01	2011-08-01	Blood or CSF	TICU	STRVI	GPC
1375	2011	2011-08-01	2011-08-01	Blood or CSF	TICU	ESCHC	GNB	1	0		0	0		1
1376	2011	2011-08-01	2011-08-01	Blood or CSF	TICU	CONS	GPC
1377	2011	2011-08-01	2011-08-01	Blood or CSF	TICU	CANDP	Yeast
1378	2011	2011-08-01	2011-08-01	Blood or CSF	TICU	STRVI	GPC
1379	2011	2011-08-01	2011-08-01	Blood or CSF	TICU	CONS	GPC
1380	2011	2011-08-01	2011-08-01	Blood or CSF	TICU	ENTFM	GPC
1381	2011	2011-08-01	2011-08-01	Blood or CSF	TICU	ENTFS	GPC
1382	2011	2011-08-01	2011-08-01	Blood or CSF	Ward 66	CONS	GPC
1383	2011	2011-08-01	2011-08-01	Blood or CSF	Ward 66	ENTFM	GPC
1384	2011	2011-08-01	2011-08-01	Blood or CSF	Ward 66	CONS	GPC
1385	2011	2011-08-01	2011-08-01	Blood or CSF	Ward 66	STAAU	GPC	1							1
1386	2011	2011-08-01	2011-08-01	Blood or CSF	Ward 66	KLEBP	GNB	1	0	0		0		1
1387	2011	2011-08-01	2011-08-01	Blood or CSF	Ward 66	STAAU	GPC	1							1
1388	2011	2011-08-01	2011-08-01	Blood or CSF	Ward 66	ENTFM	GPC
1389	2011	2011-08-01	2011-08-01	Blood or CSF	Ward 66	CONS	GPC
1390	2011	2011-08-01	2011-08-01	Blood or CSF	Ward 66	STAAU	GPC	0							0
1391	2011	2011-08-01	2011-08-01	Blood or CSF	Ward 66	ENTFS	GPC
1392	2011	2011-08-01	2011-08-01	Blood or CSF	Ward 66	STAAU	GPC	1							1
1393	2011	2011-08-01	2011-08-01	Blood or CSF	Ward 66	ESCHC	GNB	1	0		0	0		1
1394	2011	2011-08-01	2011-08-01	Blood or CSF	Ward 66	STRVI	GPC
1395	2011	2011-08-01	2011-08-01	Blood or CSF	Ward 66	CONS	GPC
1396	2011	2011-09-01	2011-09-01	Blood or CSF	NICU	CONS	GPC
1397	2011	2011-09-01	2011-09-01	Blood or CSF	NICU	CONS	GPC
1398	2011	2011-09-01	2011-09-01	Blood or CSF	NICU	ACINB	GNB	0	0				0
1399	2011	2011-09-01	2011-09-01	Blood or CSF	NICU	CANDA	Yeast
1400	2011	2011-09-01	2011-09-01	Blood or CSF	NICU	ACINB	GNB	1	1				1
1401	2011	2011-09-01	2011-09-01	Blood or CSF	TICU	CANDP	Yeast
1402	2011	2011-09-01	2011-09-01	Blood or CSF	TICU	CANDP	Yeast
1403	2011	2011-09-01	2011-09-01	Blood or CSF	TICU	ENTFM	GPC
1404	2011	2011-09-01	2011-09-01	Blood or CSF	TICU	HAEMI	GNB	0	0			0
1405	2011	2011-09-01	2011-09-01	Blood or CSF	TICU	CONS	GPC
1406	2011	2011-09-01	2011-09-01	Blood or CSF	TICU	STRAG	GPC
1407	2011	2011-09-01	2011-09-01	Blood or CSF	TICU	ENTFM	GPC
1408	2011	2011-09-01	2011-09-01	Blood or CSF	TICU	ACINB	GNB	0	0				0
1409	2011	2011-09-01	2011-09-01	Blood or CSF	TICU	CONS	GPC
1410	2011	2011-09-01	2011-09-01	Blood or CSF	TICU	STAAU	GPC	1							1
1411	2011	2011-09-01	2011-09-01	Blood or CSF	TICU	STRAG	GPC
1412	2011	2011-09-01	2011-09-01	Blood or CSF	TICU	ENTSP	GPC
1413	2011	2011-09-01	2011-09-01	Blood or CSF	TICU	PSEUA	GNB	0	0					0
1414	2011	2011-09-01	2011-09-01	Blood or CSF	TICU	ENTFM	GPC
1415	2011	2011-09-01	2011-09-01	Blood or CSF	TICU	CANDA	Yeast
1416	2011	2011-09-01	2011-09-01	Blood or CSF	TICU	CANDP	Yeast
1417	2011	2011-09-01	2011-09-01	Blood or CSF	TICU	CANDP	Yeast
1418	2011	2011-09-01	2011-09-01	Blood or CSF	TICU	ENTFS	GPC
1419	2011	2011-09-01	2011-09-01	Blood or CSF	TICU	CANDA	Yeast
1420	2011	2011-09-01	2011-09-01	Blood or CSF	TICU	CONS	GPC
1421	2011	2011-09-01	2011-09-01	Blood or CSF	TICU	ENTBC	GNB	0	0			0
1422	2011	2011-09-01	2011-09-01	Blood or CSF	TICU	KLEBO	GNB	0	0	0		0
1423	2011	2011-09-01	2011-09-01	Blood or CSF	TICU	ACINB	GNB	1	1				1
1424	2011	2011-09-01	2011-09-01	Blood or CSF	TICU	CONS	GPC
1425	2011	2011-09-01	2011-09-01	Blood or CSF	TICU	CANDA	Yeast
1426	2011	2011-09-01	2011-09-01	Blood or CSF	TICU	STAAU	GPC	1							1
1427	2011	2011-09-01	2011-09-01	Blood or CSF	TICU	PSEUA	GNB	0	0					0
1428	2011	2011-09-01	2011-09-01	Blood or CSF	TICU	ENTFM	GPC
1429	2011	2011-09-01	2011-09-01	Blood or CSF	TICU	ACINB	GNB	0	0				0
1430	2011	2011-09-01	2011-09-01	Blood or CSF	TICU	STAAU	GPC	0							0
1431	2011	2011-09-01	2011-09-01	Blood or CSF	Ward 66	STRVI	GPC
1432	2011	2011-09-01	2011-09-01	Blood or CSF	Ward 66	ENTFS	GPC
1433	2011	2011-09-01	2011-09-01	Blood or CSF	Ward 66	CANDP	Yeast
1434	2011	2011-09-01	2011-09-01	Blood or CSF	Ward 66	CONS	GPC
1435	2011	2011-10-01	2011-10-01	Blood or CSF	NICU	STRAG	GPC
1436	2011	2011-10-01	2011-10-01	Blood or CSF	NICU	ACINB	GNB	0	0				0
1437	2011	2011-10-01	2011-10-01	Blood or CSF	NICU	ACINB	GNB	0	0				0
1438	2011	2011-10-01	2011-10-01	Blood or CSF	NICU	STRAG	GPC
1439	2011	2011-10-01	2011-10-01	Blood or CSF	NICU	CANDP	Yeast
1440	2011	2011-10-01	2011-10-01	Blood or CSF	NICU	ACINB	GNB	0	0				0
1441	2011	2011-10-01	2011-10-01	Blood or CSF	NICU	ENTFS	GPC
1442	2011	2011-10-01	2011-10-01	Blood or CSF	NICU	CANDP	Yeast
1443	2011	2011-10-01	2011-10-01	Blood or CSF	NICU	ESCHC	GNB	0	0		0	0
1444	2011	2011-10-01	2011-10-01	Blood or CSF	NICU	ACINB	GNB	0	0				0
1445	2011	2011-10-01	2011-10-01	Blood or CSF	NICU	KLEBP	GNB	1	0	0		0		1
1446	2011	2011-10-01	2011-10-01	Blood or CSF	NICU	CANDP	Yeast
1447	2011	2011-10-01	2011-10-01	Blood or CSF	NICU	ENTBC	GNB	1	0			0		1
1448	2011	2011-10-01	2011-10-01	Blood or CSF	NICU	ACINB	GNB	1	1				1
1449	2011	2011-10-01	2011-10-01	Blood or CSF	NICU	CANDP	Yeast
1450	2011	2011-10-01	2011-10-01	Blood or CSF	NICU	ACINB	GNB	0	0				0
1451	2011	2011-10-01	2011-10-01	Blood or CSF	NICU	KLEBP	GNB	1	0	0		0		1
1452	2011	2011-10-01	2011-10-01	Blood or CSF	NICU	CONS	GPC
1453	2011	2011-10-01	2011-10-01	Blood or CSF	NICU	KLEBP	GNB	1	0	0		0		1
1454	2011	2011-10-01	2011-10-01	Blood or CSF	NICU	KLEBP	GNB	1	0	0		0		1
1455	2011	2011-10-01	2011-10-01	Blood or CSF	NICU	KLEBP	GNB	1	0	0		0		1
1456	2011	2011-10-01	2011-10-01	Blood or CSF	NICU	CANDP	Yeast
1457	2011	2011-10-01	2011-10-01	Blood or CSF	TICU	ESCHC	GNB	1	0		0	0		1
1458	2011	2011-10-01	2011-10-01	Blood or CSF	TICU	CONS	GPC
1459	2011	2011-10-01	2011-10-01	Blood or CSF	TICU	CONS	GPC
1460	2011	2011-10-01	2011-10-01	Blood or CSF	TICU	CONS	GPC
1461	2011	2011-10-01	2011-10-01	Blood or CSF	TICU	CONS	GPC
1462	2011	2011-10-01	2011-10-01	Blood or CSF	TICU	CONS	GPC
1463	2011	2011-10-01	2011-10-01	Blood or CSF	TICU	ACINB	GNB	0	0				0
1464	2011	2011-10-01	2011-10-01	Blood or CSF	TICU	CONS	GPC
1465	2011	2011-10-01	2011-10-01	Blood or CSF	TICU	CONS	GPC
1466	2011	2011-10-01	2011-10-01	Blood or CSF	TICU	CONS	GPC
1467	2011	2011-10-01	2011-10-01	Blood or CSF	TICU	CANDA	Yeast
1468	2011	2011-10-01	2011-10-01	Blood or CSF	TICU	CONS	GPC
1469	2011	2011-10-01	2011-10-01	Blood or CSF	TICU	CONS	GPC
1470	2011	2011-10-01	2011-10-01	Blood or CSF	TICU	CANDA	Yeast
1471	2011	2011-10-01	2011-10-01	Blood or CSF	TICU	CANDA	Yeast
1472	2011	2011-10-01	2011-10-01	Blood or CSF	TICU	ACINB	GNB	0	0				0
1473	2011	2011-10-01	2011-10-01	Blood or CSF	TICU	CONS	GPC
1474	2011	2011-10-01	2011-10-01	Blood or CSF	TICU	CONS	GPC
1475	2011	2011-10-01	2011-10-01	Blood or CSF	TICU	ACINB	GNB	0	0				0
1476	2011	2011-10-01	2011-10-01	Blood or CSF	TICU	CONS	GPC
1477	2011	2011-10-01	2011-10-01	Blood or CSF	TICU	ACINB	GNB	0	0				0
1478	2011	2011-10-01	2011-10-01	Blood or CSF	TICU	PSEUA	GNB	0	0					0
1479	2011	2011-10-01	2011-10-01	Blood or CSF	TICU	ACINB	GNB	0	0				0
1480	2011	2011-10-01	2011-10-01	Blood or CSF	TICU	STAAU	GPC	0							0
1481	2011	2011-10-01	2011-10-01	Blood or CSF	TICU	ENTFM	GPC
1482	2011	2011-10-01	2011-10-01	Blood or CSF	TICU	CONS	GPC
1483	2011	2011-10-01	2011-10-01	Blood or CSF	TICU	ESCHC	GNB	1	0		0	0		1
1484	2011	2011-10-01	2011-10-01	Blood or CSF	TICU	ENTBC	GNB	0	0			0
1485	2011	2011-10-01	2011-10-01	Blood or CSF	TICU	STAAU	GPC	0							0
1486	2011	2011-10-01	2011-10-01	Blood or CSF	TICU	ENTFS	GPC
1487	2011	2011-10-01	2011-10-01	Blood or CSF	TICU	STRPN	GPC
1488	2011	2011-10-01	2011-10-01	Blood or CSF	TICU	ESCHC	GNB	1	0		0	0		1
1489	2011	2011-10-01	2011-10-01	Blood or CSF	TICU	CANDP	Yeast
1490	2011	2011-10-01	2011-10-01	Blood or CSF	TICU	CANDP	Yeast
1491	2011	2011-10-01	2011-10-01	Blood or CSF	TICU	CONS	GPC
1492	2011	2011-10-01	2011-10-01	Blood or CSF	TICU	ENTBC	GNB	0	0			0
1493	2011	2011-10-01	2011-10-01	Blood or CSF	TICU	STAAU	GPC	0							0
1494	2011	2011-10-01	2011-10-01	Blood or CSF	TICU	ENTBC	GNB	0	0			0
1495	2011	2011-10-01	2011-10-01	Blood or CSF	TICU	CANDP	Yeast
1496	2011	2011-10-01	2011-10-01	Blood or CSF	TICU	ENTBC	GNB	1	0			0		1
1497	2011	2011-10-01	2011-10-01	Blood or CSF	TICU	CONS	GPC
1498	2011	2011-10-01	2011-10-01	Blood or CSF	TICU	KLEBP	GNB	1	0	0		0		1
1499	2011	2011-10-01	2011-10-01	Blood or CSF	TICU	CONS	GPC
1500	2011	2011-10-01	2011-10-01	Blood or CSF	Ward 66	CONS	GPC
1501	2011	2011-10-01	2011-10-01	Blood or CSF	Ward 66	CANDA	Yeast
1502	2011	2011-10-01	2011-10-01	Blood or CSF	Ward 66	CONS	GPC
1503	2011	2011-10-01	2011-10-01	Blood or CSF	Ward 66	CONS	GPC
1504	2011	2011-10-01	2011-10-01	Blood or CSF	Ward 66	ENTFM	GPC
1505	2011	2011-10-01	2011-10-01	Blood or CSF	Ward 66	CONS	GPC
1506	2011	2011-10-01	2011-10-01	Blood or CSF	Ward 66	CONS	GPC
1507	2011	2011-10-01	2011-10-01	Blood or CSF	Ward 66	ACINB	GNB	0	0				0
1508	2011	2011-10-01	2011-10-01	Blood or CSF	Ward 66	ENTFS	GPC
1509	2011	2011-10-01	2011-10-01	Blood or CSF	Ward 66	CONS	GPC
1510	2011	2011-10-01	2011-10-01	Blood or CSF	Ward 66	STRAG	GPC
1511	2011	2011-10-01	2011-10-01	Blood or CSF	Ward 66	CONS	GPC
1512	2011	2011-11-01	2011-11-01	Blood or CSF	NICU	CANDP	Yeast
1513	2011	2011-11-01	2011-11-01	Blood or CSF	NICU	CANDP	Yeast
1514	2011	2011-11-01	2011-11-01	Blood or CSF	NICU	CANDP	Yeast
1515	2011	2011-11-01	2011-11-01	Blood or CSF	NICU	CANDA	Yeast
1516	2011	2011-11-01	2011-11-01	Blood or CSF	NICU	CANDA	Yeast
1517	2011	2011-11-01	2011-11-01	Blood or CSF	NICU	CANDA	Yeast
1518	2011	2011-11-01	2011-11-01	Blood or CSF	NICU	ACINB	GNB	0	0				0
1519	2011	2011-11-01	2011-11-01	Blood or CSF	NICU	ACINB	GNB	0	0				0
1520	2011	2011-11-01	2011-11-01	Blood or CSF	NICU	ACINB	GNB	0	0				0
1521	2011	2011-11-01	2011-11-01	Blood or CSF	NICU	ACINB	GNB	0	0				0
1522	2011	2011-11-01	2011-11-01	Blood or CSF	NICU	ACINB	GNB	0	0				0
1523	2011	2011-11-01	2011-11-01	Blood or CSF	NICU	ACINB	GNB	0	0				0
1524	2011	2011-11-01	2011-11-01	Blood or CSF	NICU	ACINB	GNB	0	0				0
1525	2011	2011-11-01	2011-11-01	Blood or CSF	NICU	ACINB	GNB	0	0				0
1526	2011	2011-11-01	2011-11-01	Blood or CSF	NICU	ACINB	GNB	0	0				0
1527	2011	2011-11-01	2011-11-01	Blood or CSF	NICU	ACINB	GNB	0	0				0
1528	2011	2011-11-01	2011-11-01	Blood or CSF	NICU	ACINB	GNB	0	0				0
1529	2011	2011-11-01	2011-11-01	Blood or CSF	NICU	KLEBP	GNB	1	0	0		0		1
1530	2011	2011-11-01	2011-11-01	Blood or CSF	NICU	ENTFM	GPC
1531	2011	2011-11-01	2011-11-01	Blood or CSF	NICU	ENTFM	GPC
1532	2011	2011-11-01	2011-11-01	Blood or CSF	TICU	CANDP	Yeast
1533	2011	2011-11-01	2011-11-01	Blood or CSF	TICU	CANDP	Yeast
1534	2011	2011-11-01	2011-11-01	Blood or CSF	TICU	CANDA	Yeast
1535	2011	2011-11-01	2011-11-01	Blood or CSF	TICU	CANDA	Yeast
1536	2011	2011-11-01	2011-11-01	Blood or CSF	TICU	CANDA	Yeast
1537	2011	2011-11-01	2011-11-01	Blood or CSF	TICU	CANDA	Yeast
1538	2011	2011-11-01	2011-11-01	Blood or CSF	TICU	CANDA	Yeast
1539	2011	2011-11-01	2011-11-01	Blood or CSF	TICU	CANDA	Yeast
1540	2011	2011-11-01	2011-11-01	Blood or CSF	TICU	ACINB	GNB	0	0				0
1541	2011	2011-11-01	2011-11-01	Blood or CSF	TICU	ACINB	GNB	0	0				0
1542	2011	2011-11-01	2011-11-01	Blood or CSF	TICU	ACINB	GNB	0	0				0
1543	2011	2011-11-01	2011-11-01	Blood or CSF	TICU	ACINB	GNB	0	0				0
1544	2011	2011-11-01	2011-11-01	Blood or CSF	TICU	ACINB	GNB	0	0				0
1545	2011	2011-11-01	2011-11-01	Blood or CSF	TICU	ACINB	GNB	0	0				0
1546	2011	2011-11-01	2011-11-01	Blood or CSF	TICU	ACINB	GNB	0	0				0
1547	2011	2011-11-01	2011-11-01	Blood or CSF	TICU	ACINB	GNB	0	0				0
1548	2011	2011-11-01	2011-11-01	Blood or CSF	TICU	ACINB	GNB	0	0				0
1549	2011	2011-11-01	2011-11-01	Blood or CSF	TICU	KLEBP	GNB	1	0	0		0		1
1550	2011	2011-11-01	2011-11-01	Blood or CSF	TICU	KLEBP	GNB	1	0	0		0		1
1551	2011	2011-11-01	2011-11-01	Blood or CSF	TICU	ESCHC	GNB	1	0		0	0		1
1552	2011	2011-11-01	2011-11-01	Blood or CSF	TICU	ENTFM	GPC
1553	2011	2011-11-01	2011-11-01	Blood or CSF	TICU	ENTFM	GPC
1554	2011	2011-11-01	2011-11-01	Blood or CSF	TICU	ENTFM	GPC
1555	2011	2011-11-01	2011-11-01	Blood or CSF	Ward 66	CANDP	Yeast
1556	2011	2011-11-01	2011-11-01	Blood or CSF	Ward 66	ACINB	GNB	0	0				0
1557	2011	2011-11-01	2011-11-01	Blood or CSF	Ward 66	KLEBP	GNB	1	0	0		0		1
1558	2011	2011-11-01	2011-11-01	Blood or CSF	Ward 66	ENTFM	GPC
1559	2011	2011-12-01	2011-12-01	Blood or CSF	NICU	ENTBC	GNB	0	0			0
1560	2011	2011-12-01	2011-12-01	Blood or CSF	NICU	CANDP	Yeast
1561	2011	2011-12-01	2011-12-01	Blood or CSF	NICU	CANDP	Yeast
1562	2011	2011-12-01	2011-12-01	Blood or CSF	NICU	CANDA	Yeast
1563	2011	2011-12-01	2011-12-01	Blood or CSF	NICU	CANDA	Yeast
1564	2011	2011-12-01	2011-12-01	Blood or CSF	NICU	ACINB	GNB	0	0				0
1565	2011	2011-12-01	2011-12-01	Blood or CSF	NICU	ACINB	GNB	0	0				0
1566	2011	2011-12-01	2011-12-01	Blood or CSF	NICU	ACINB	GNB	0	0				0
1567	2011	2011-12-01	2011-12-01	Blood or CSF	NICU	ACINB	GNB	1	1				1
1568	2011	2011-12-01	2011-12-01	Blood or CSF	NICU	KLEBP	GNB	1	0	0		0		1
1569	2011	2011-12-01	2011-12-01	Blood or CSF	NICU	KLEBP	GNB	1	0	0		0		1
1570	2011	2011-12-01	2011-12-01	Blood or CSF	NICU	KLEBP	GNB	1	0	0		0		1
1571	2011	2011-12-01	2011-12-01	Blood or CSF	NICU	KLEBP	GNB	1	0	0		0		1
1572	2011	2011-12-01	2011-12-01	Blood or CSF	NICU	KLEBP	GNB	1	0	0		0		1
1573	2011	2011-12-01	2011-12-01	Blood or CSF	NICU	KLEBP	GNB	1	0	0		0		1
1574	2011	2011-12-01	2011-12-01	Blood or CSF	NICU	ENTFM	GPC
1575	2011	2011-12-01	2011-12-01	Blood or CSF	TICU	ENTBC	GNB	0	0			0
1576	2011	2011-12-01	2011-12-01	Blood or CSF	TICU	CANDP	Yeast
1577	2011	2011-12-01	2011-12-01	Blood or CSF	TICU	CANDA	Yeast
1578	2011	2011-12-01	2011-12-01	Blood or CSF	TICU	CANDA	Yeast
1579	2011	2011-12-01	2011-12-01	Blood or CSF	TICU	CANDA	Yeast
1580	2011	2011-12-01	2011-12-01	Blood or CSF	TICU	CANDA	Yeast
1581	2011	2011-12-01	2011-12-01	Blood or CSF	TICU	CANDG	Yeast
1582	2011	2011-12-01	2011-12-01	Blood or CSF	TICU	ACINB	GNB	0	0				0
1583	2011	2011-12-01	2011-12-01	Blood or CSF	TICU	KLEBP	GNB	1	0	0		0		1
1584	2011	2011-12-01	2011-12-01	Blood or CSF	TICU	KLEBP	GNB	1	0	0		0		1
1585	2011	2011-12-01	2011-12-01	Blood or CSF	TICU	KLEBP	GNB	1	0	0		0		1
1586	2011	2011-12-01	2011-12-01	Blood or CSF	TICU	KLEBP	GNB	1	0	0		0		1
1587	2011	2011-12-01	2011-12-01	Blood or CSF	TICU	KLEBP	GNB	1	0	0		0		1
1588	2011	2011-12-01	2011-12-01	Blood or CSF	TICU	KLEBP	GNB	1	0	0		0		1
1589	2011	2011-12-01	2011-12-01	Blood or CSF	TICU	KLEBP	GNB	1	0	0		0		1
1590	2011	2011-12-01	2011-12-01	Blood or CSF	TICU	KLEBP	GNB	1	0	0		0		1
1591	2011	2011-12-01	2011-12-01	Blood or CSF	TICU	KLEBP	GNB	1	0	0		0		1
1592	2011	2011-12-01	2011-12-01	Blood or CSF	TICU	KLEBP	GNB	1	0	0		0		1
1593	2011	2011-12-01	2011-12-01	Blood or CSF	TICU	KLEBP	GNB	1	0	0		0		1
1594	2011	2011-12-01	2011-12-01	Blood or CSF	TICU	STAAU	GPC	1							1
1595	2011	2011-12-01	2011-12-01	Blood or CSF	TICU	STAAU	GPC	1							1
1596	2011	2011-12-01	2011-12-01	Blood or CSF	TICU	ESCHC	GNB	1	0		0	0		1
1597	2011	2011-12-01	2011-12-01	Blood or CSF	TICU	ENTFM	GPC
1598	2011	2011-12-01	2011-12-01	Blood or CSF	TICU	ENTFM	GPC
1599	2011	2011-12-01	2011-12-01	Blood or CSF	TICU	ENTFM	GPC
1600	2011	2011-12-01	2011-12-01	Blood or CSF	Ward 66	CANDA	Yeast
1601	2011	2011-12-01	2011-12-01	Blood or CSF	Ward 66	ACINB	GNB	0	0				0
1602	2011	2011-12-01	2011-12-01	Blood or CSF	Ward 66	ACINB	GNB	0	0				0
1603	2011	2011-12-01	2011-12-01	Blood or CSF	Ward 66	ACINB	GNB	0	0				0
1604	2011	2011-12-01	2011-12-01	Blood or CSF	Ward 66	ACINB	GNB	0	0				0
1605	2011	2011-12-01	2011-12-01	Blood or CSF	Ward 66	ACINB	GNB	0	0				0
1606	2011	2011-12-01	2011-12-01	Blood or CSF	Ward 66	ACINB	GNB	0	0				0
1607	2011	2011-12-01	2011-12-01	Blood or CSF	Ward 66	KLEBP	GNB	1	0	0		0		1
1608	2011	2011-12-01	2011-12-01	Blood or CSF	Ward 66	KLEBP	GNB	1	0	0		0		1
1609	2011	2011-12-01	2011-12-01	Blood or CSF	Ward 66	STAAU	GPC	1							1
1610	2011	2011-12-01	2011-12-01	Blood or CSF	Ward 66	ENTFM	GPC
1611	2012	2012-01-01	2012-01-01	Blood or CSF	NICU	PSEUA	GNB	0	0					0
1612	2012	2012-01-01	2012-01-01	Blood or CSF	NICU	CANDP	Yeast
1613	2012	2012-01-01	2012-01-01	Blood or CSF	NICU	CANDP	Yeast
1614	2012	2012-01-01	2012-01-01	Blood or CSF	NICU	CANDA	Yeast
1615	2012	2012-01-01	2012-01-01	Blood or CSF	NICU	CANDG	Yeast
1616	2012	2012-01-01	2012-01-01	Blood or CSF	NICU	ACINB	GNB	1	1				1
1617	2012	2012-01-01	2012-01-01	Blood or CSF	NICU	ACINB	GNB	1	1				1
1618	2012	2012-01-01	2012-01-01	Blood or CSF	NICU	ACINB	GNB	1	1				1
1619	2012	2012-01-01	2012-01-01	Blood or CSF	NICU	KLEBP	GNB	1	0	0		0		1
1620	2012	2012-01-01	2012-01-01	Blood or CSF	NICU	KLEBP	GNB	1	0	0		0		1
1621	2012	2012-01-01	2012-01-01	Blood or CSF	NICU	KLEBP	GNB	1	0	0		0		1
1622	2012	2012-01-01	2012-01-01	Blood or CSF	NICU	ESCHC	GNB	1	0		0	0		1
1623	2012	2012-01-01	2012-01-01	Blood or CSF	TICU	ENTBC	GNB	0	0			0
1624	2012	2012-01-01	2012-01-01	Blood or CSF	TICU	CANDP	Yeast
1625	2012	2012-01-01	2012-01-01	Blood or CSF	TICU	CANDA	Yeast
1626	2012	2012-01-01	2012-01-01	Blood or CSF	TICU	CANDA	Yeast
1627	2012	2012-01-01	2012-01-01	Blood or CSF	TICU	CANDA	Yeast
1628	2012	2012-01-01	2012-01-01	Blood or CSF	TICU	CANDA	Yeast
1629	2012	2012-01-01	2012-01-01	Blood or CSF	TICU	CANDG	Yeast
1630	2012	2012-01-01	2012-01-01	Blood or CSF	TICU	ACINB	GNB	1	1				1
1631	2012	2012-01-01	2012-01-01	Blood or CSF	TICU	ACINB	GNB	1	1				1
1632	2012	2012-01-01	2012-01-01	Blood or CSF	TICU	ACINB	GNB	1	1				1
1633	2012	2012-01-01	2012-01-01	Blood or CSF	TICU	ACINB	GNB	1	1				1
1634	2012	2012-01-01	2012-01-01	Blood or CSF	TICU	ACINB	GNB	1	1				1
1635	2012	2012-01-01	2012-01-01	Blood or CSF	TICU	ACINB	GNB	1	1				1
1636	2012	2012-01-01	2012-01-01	Blood or CSF	TICU	KLEBP	GNB	1	0	0		0		1
1637	2012	2012-01-01	2012-01-01	Blood or CSF	TICU	KLEBP	GNB	1	0	0		0		1
1638	2012	2012-01-01	2012-01-01	Blood or CSF	TICU	KLEBP	GNB	1	0	0		0		1
1639	2012	2012-01-01	2012-01-01	Blood or CSF	TICU	KLEBP	GNB	1	0	0		0		1
1640	2012	2012-01-01	2012-01-01	Blood or CSF	TICU	KLEBP	GNB	1	0	0		0		1
1641	2012	2012-01-01	2012-01-01	Blood or CSF	TICU	KLEBP	GNB	1	0	0		0		1
1642	2012	2012-01-01	2012-01-01	Blood or CSF	TICU	KLEBP	GNB	1	0	0		0		1
1643	2012	2012-01-01	2012-01-01	Blood or CSF	TICU	KLEBP	GNB	1	0	0		0		1
1644	2012	2012-01-01	2012-01-01	Blood or CSF	TICU	KLEBP	GNB	1	0	0		0		1
1645	2012	2012-01-01	2012-01-01	Blood or CSF	TICU	KLEBP	GNB	1	0	0		0		1
1646	2012	2012-01-01	2012-01-01	Blood or CSF	TICU	KLEBP	GNB	1	0	0		0		1
1647	2012	2012-01-01	2012-01-01	Blood or CSF	TICU	STAAU	GPC	1							1
1648	2012	2012-01-01	2012-01-01	Blood or CSF	TICU	ENTFS	GPC
1649	2012	2012-01-01	2012-01-01	Blood or CSF	Ward 66	PSEUA	GNB	0	0					0
1650	2012	2012-01-01	2012-01-01	Blood or CSF	Ward 66	ENTBC	GNB	0	0			0
1651	2012	2012-01-01	2012-01-01	Blood or CSF	Ward 66	CANDA	Yeast
1652	2012	2012-01-01	2012-01-01	Blood or CSF	Ward 66	CANDA	Yeast
1653	2012	2012-01-01	2012-01-01	Blood or CSF	Ward 66	ACINB	GNB	1	1				1
1654	2012	2012-01-01	2012-01-01	Blood or CSF	Ward 66	KLEBP	GNB	1	0	0		0		1
1655	2012	2012-01-01	2012-01-01	Blood or CSF	Ward 66	KLEBP	GNB	1	0	0		0		1
1656	2012	2012-01-01	2012-01-01	Blood or CSF	Ward 66	ENTFS	GPC
1657	2012	2012-01-01	2012-01-01	Blood or CSF	Ward 66	ENTFS	GPC
1658	2012	2012-02-01	2012-02-01	Blood or CSF	NICU	CANDP	Yeast
1659	2012	2012-02-01	2012-02-01	Blood or CSF	NICU	KLEBP	GNB	1	0	0		0		1
1660	2012	2012-02-01	2012-02-01	Blood or CSF	NICU	KLEBP	GNB	1	0	0		0		1
1661	2012	2012-02-01	2012-02-01	Blood or CSF	NICU	KLEBP	GNB	1	0	0		0		1
1662	2012	2012-02-01	2012-02-01	Blood or CSF	NICU	KLEBP	GNB	1	0	0		0		1
1663	2012	2012-02-01	2012-02-01	Blood or CSF	NICU	KLEBP	GNB	1	0	0		0		1
1664	2012	2012-02-01	2012-02-01	Blood or CSF	NICU	KLEBP	GNB	1	0	0		0		1
1665	2012	2012-02-01	2012-02-01	Blood or CSF	NICU	KLEBP	GNB	1	0	0		0		1
1666	2012	2012-02-01	2012-02-01	Blood or CSF	NICU	KLEBP	GNB	1	0	0		0		1
1667	2012	2012-02-01	2012-02-01	Blood or CSF	NICU	KLEBP	GNB	1	0	0		0		1
1668	2012	2012-02-01	2012-02-01	Blood or CSF	NICU	KLEBP	GNB	1	0	0		0		1
1669	2012	2012-02-01	2012-02-01	Blood or CSF	NICU	KLEBP	GNB	1	0	0		0		1
1670	2012	2012-02-01	2012-02-01	Blood or CSF	NICU	KLEBP	GNB	1	0	0		0		1
1671	2012	2012-02-01	2012-02-01	Blood or CSF	TICU	KLEBP	GNB	1	0	0		0		1
1672	2012	2012-02-01	2012-02-01	Blood or CSF	TICU	KLEBP	GNB	1	0	0		0		1
1673	2012	2012-02-01	2012-02-01	Blood or CSF	TICU	KLEBP	GNB	1	0	0		0		1
1674	2012	2012-02-01	2012-02-01	Blood or CSF	TICU	KLEBP	GNB	1	0	0		0		1
1675	2012	2012-02-01	2012-02-01	Blood or CSF	TICU	KLEBP	GNB	1	0	0		0		1
1676	2012	2012-02-01	2012-02-01	Blood or CSF	TICU	KLEBP	GNB	1	0	0		0		1
1677	2012	2012-02-01	2012-02-01	Blood or CSF	TICU	CANDP	Yeast
1678	2012	2012-02-01	2012-02-01	Blood or CSF	TICU	CANDA	Yeast
1679	2012	2012-02-01	2012-02-01	Blood or CSF	TICU	ACINB	GNB	1	1				1
1680	2012	2012-02-01	2012-02-01	Blood or CSF	TICU	ACINB	GNB	1	1				1
1681	2012	2012-02-01	2012-02-01	Blood or CSF	Ward 66	KLEBP	GNB	1	0	0		0		1
1682	2012	2012-03-01	2012-03-01	Blood or CSF	NICU	KLEBP	GNB	1	0	0		0		1
1683	2012	2012-03-01	2012-03-01	Blood or CSF	NICU	CANDA	Yeast
1684	2012	2012-03-01	2012-03-01	Blood or CSF	NICU	PSEUA	GNB	0	0					0
1685	2012	2012-03-01	2012-03-01	Blood or CSF	NICU	CANDA	Yeast
1686	2012	2012-03-01	2012-03-01	Blood or CSF	NICU	CANDA	Yeast
1687	2012	2012-03-01	2012-03-01	Blood or CSF	NICU	ACINB	GNB	0	0				0
1688	2012	2012-03-01	2012-03-01	Blood or CSF	NICU	ACINB	GNB	0	0				0
1689	2012	2012-03-01	2012-03-01	Blood or CSF	NICU	ESCHC	GNB	0	0		0	0
1690	2012	2012-03-01	2012-03-01	Blood or CSF	TICU	CANDP	Yeast
1691	2012	2012-03-01	2012-03-01	Blood or CSF	TICU	STAAU	GPC	1							1
1692	2012	2012-03-01	2012-03-01	Blood or CSF	TICU	CANDP	Yeast
1693	2012	2012-03-01	2012-03-01	Blood or CSF	TICU	CANDP	Yeast
1694	2012	2012-03-01	2012-03-01	Blood or CSF	TICU	CANDP	Yeast
1695	2012	2012-03-01	2012-03-01	Blood or CSF	TICU	CANDP	Yeast
1696	2012	2012-03-01	2012-03-01	Blood or CSF	TICU	ACINB	GNB	0	0				0
1697	2012	2012-03-01	2012-03-01	Blood or CSF	TICU	KLEBP	GNB	1	0	0		0		1
1698	2012	2012-03-01	2012-03-01	Blood or CSF	TICU	KLEBP	GNB	1	0	0		0		1
1699	2012	2012-03-01	2012-03-01	Blood or CSF	TICU	ACINB	GNB	0	0				0
1700	2012	2012-03-01	2012-03-01	Blood or CSF	TICU	ACINB	GNB	0	0				0
1701	2012	2012-03-01	2012-03-01	Blood or CSF	TICU	ACINB	GNB	0	0				0
1702	2012	2012-03-01	2012-03-01	Blood or CSF	TICU	KLEBP	GNB	1	0	0		0		1
1703	2012	2012-03-01	2012-03-01	Blood or CSF	TICU	ENTFM	GPC
1704	2012	2012-03-01	2012-03-01	Blood or CSF	TICU	ENTBC	GNB	0	0			0
1705	2012	2012-03-01	2012-03-01	Blood or CSF	TICU	ACINB	GNB	0	0				0
1706	2012	2012-03-01	2012-03-01	Blood or CSF	TICU	ACINB	GNB	0	0				0
1707	2012	2012-03-01	2012-03-01	Blood or CSF	TICU	ACINB	GNB	0	0				0
1708	2012	2012-03-01	2012-03-01	Blood or CSF	TICU	ACINB	GNB	0	0				0
1709	2012	2012-03-01	2012-03-01	Blood or CSF	TICU	CONS	GPC
1710	2012	2012-03-01	2012-03-01	Blood or CSF	TICU	CANDA	Yeast
1711	2012	2012-03-01	2012-03-01	Blood or CSF	TICU	CONS	GPC
1712	2012	2012-03-01	2012-03-01	Blood or CSF	TICU	ACINB	GNB	0	0				0
1713	2012	2012-03-01	2012-03-01	Blood or CSF	TICU	PSEUA	GNB	1	1					1
1714	2012	2012-03-01	2012-03-01	Blood or CSF	TICU	ACINB	GNB	0	0				0
1715	2012	2012-03-01	2012-03-01	Blood or CSF	TICU	ACINB	GNB	0	0				0
1716	2012	2012-03-01	2012-03-01	Blood or CSF	TICU	ACINB	GNB	0	0				0
1717	2012	2012-03-01	2012-03-01	Blood or CSF	TICU	ENTBC	GNB	0	0			0
1718	2012	2012-03-01	2012-03-01	Blood or CSF	TICU	ACINB	GNB	0	0				0
1719	2012	2012-03-01	2012-03-01	Blood or CSF	TICU	KLEBP	GNB	1	0	0		0		1
1720	2012	2012-03-01	2012-03-01	Blood or CSF	TICU	KLEBP	GNB	0	0	0		0
1721	2012	2012-03-01	2012-03-01	Blood or CSF	TICU	ACINB	GNB	0	0				0
1722	2012	2012-03-01	2012-03-01	Blood or CSF	TICU	ACINB	GNB	0	0				0
1723	2012	2012-03-01	2012-03-01	Blood or CSF	TICU	ACINB	GNB	0	0				0
1724	2012	2012-03-01	2012-03-01	Blood or CSF	TICU	CANDP	Yeast
1725	2012	2012-01-01	2012-01-01	Blood or CSF	TICU	STRAG	GPC
1726	2012	2012-03-01	2012-03-01	Blood or CSF	TICU	STRAG	GPC
1727	2012	2012-03-01	2012-03-01	Blood or CSF	TICU	STRAG	GPC
1728	2012	2012-03-01	2012-03-01	Blood or CSF	TICU	STRAG	GPC
1729	2012	2012-02-01	2012-02-01	Blood or CSF	TICU	STRVI	GPC
1730	2012	2012-02-01	2012-02-01	Blood or CSF	TICU	STRVI	GPC
1731	2012	2012-03-01	2012-03-01	Blood or CSF	TICU	STRVI	GPC
1732	2012	2012-03-01	2012-03-01	Blood or CSF	TICU	CONS	GPC
1733	2012	2012-03-01	2012-03-01	Blood or CSF	TICU	KLEBP	GNB	1	0	0		0		1
1734	2012	2012-03-01	2012-03-01	Blood or CSF	TICU	ENTFM	GPC
1735	2012	2012-03-01	2012-03-01	Blood or CSF	TICU	KLEBO	GNB	1	0	0		0		1
1736	2012	2012-03-01	2012-03-01	Blood or CSF	Ward 66	KLEBP	GNB	1	0	0		0		1
1737	2012	2012-03-01	2012-03-01	Blood or CSF	Ward 66	ENTFM	GPC
1738	2012	2012-03-01	2012-03-01	Blood or CSF	Ward 66	ACINB	GNB	0	0				0
1739	2012	2012-03-01	2012-03-01	Blood or CSF	Ward 66	KLEBO	GNB	1	0	0		0		1
1740	2012	2012-03-01	2012-03-01	Blood or CSF	Ward 66	ESCHC	GNB	0	0		0	0
1741	2012	2012-03-01	2012-03-01	Blood or CSF	Ward 66	ENTFM	GPC
1742	2012	2012-03-01	2012-03-01	Blood or CSF	Ward 66	PSEUA	GNB	0	0					0
1743	2012	2012-03-01	2012-03-01	Blood or CSF	Ward 66	KLEBP	GNB	1	0	0		0		1
1744	2012	2012-03-01	2012-03-01	Blood or CSF	Ward 66	ENTFM	GPC
1745	2012	2012-03-01	2012-03-01	Blood or CSF	Ward 66	ENTFM	GPC
1746	2012	2012-03-01	2012-03-01	Blood or CSF	Ward 66	STRVI	GPC
1747	2012	2012-03-01	2012-03-01	Blood or CSF	Ward 66	ENTFM	GPC
1748	2012	2012-03-01	2012-03-01	Blood or CSF	Ward 66	ENTFM	GPC
1749	2012	2012-04-01	2012-04-01	Blood or CSF	NICU	ACINB	GNB	0	0				0
1750	2012	2012-04-01	2012-04-01	Blood or CSF	NICU	STRAG	GPC
1751	2012	2012-04-01	2012-04-01	Blood or CSF	NICU	CANDP	Yeast
1752	2012	2012-04-01	2012-04-01	Blood or CSF	NICU	STAAU	GPC	0							0
1753	2012	2012-04-01	2012-04-01	Blood or CSF	NICU	ACINB	GNB	0	0				0
1754	2012	2012-04-01	2012-04-01	Blood or CSF	NICU	ENTBC	GNB	1	0			0		1
1755	2012	2012-04-01	2012-04-01	Blood or CSF	NICU	STAAU	GPC	1							1
1756	2012	2012-04-01	2012-04-01	Blood or CSF	NICU	CONS	GPC
1757	2012	2012-04-01	2012-04-01	Blood or CSF	NICU	CONS	GPC
1758	2012	2012-04-01	2012-04-01	Blood or CSF	NICU	CONS	GPC
1759	2012	2012-04-01	2012-04-01	Blood or CSF	NICU	STRPN	GPC
1760	2012	2012-04-01	2012-04-01	Blood or CSF	NICU	ACINB	GNB	0	0				0
1761	2012	2012-04-01	2012-04-01	Blood or CSF	NICU	KLEBP	GNB	1	0	0		0		1
1762	2012	2012-04-01	2012-04-01	Blood or CSF	NICU	CONS	GPC
1763	2012	2012-04-01	2012-04-01	Blood or CSF	NICU	ACINB	GNB	0	0				0
1764	2012	2012-04-01	2012-04-01	Blood or CSF	NICU	ENTFM	GPC
1765	2012	2012-04-01	2012-04-01	Blood or CSF	TICU	CANDA	Yeast
1766	2012	2012-04-01	2012-04-01	Blood or CSF	TICU	CANDP	Yeast
1767	2012	2012-04-01	2012-04-01	Blood or CSF	TICU	CONS	GPC
1768	2012	2012-04-01	2012-04-01	Blood or CSF	TICU	STRAG	GPC
1769	2012	2012-04-01	2012-04-01	Blood or CSF	TICU	STRAG	GPC
1770	2012	2012-04-01	2012-04-01	Blood or CSF	TICU	CONS	GPC
1771	2012	2012-04-01	2012-04-01	Blood or CSF	TICU	ACINB	GNB	0	0				0
1772	2012	2012-04-01	2012-04-01	Blood or CSF	TICU	CONS	GPC
1773	2012	2012-04-01	2012-04-01	Blood or CSF	TICU	CONS	GPC
1774	2012	2012-04-01	2012-04-01	Blood or CSF	TICU	PROTM	GNB	0	0			0
1775	2012	2012-04-01	2012-04-01	Blood or CSF	TICU	CONS	GPC
1776	2012	2012-04-01	2012-04-01	Blood or CSF	TICU	CANDP	Yeast
1777	2012	2012-04-01	2012-04-01	Blood or CSF	TICU	STAAU	GPC	1							1
1778	2012	2012-04-01	2012-04-01	Blood or CSF	TICU	ENTFS	GPC
1779	2012	2012-04-01	2012-04-01	Blood or CSF	TICU	CONS	GPC
1780	2012	2012-04-01	2012-04-01	Blood or CSF	TICU	CANDP	Yeast
1781	2012	2012-04-01	2012-04-01	Blood or CSF	TICU	KLEBP	GNB	1	0	0		0		1
1782	2012	2012-04-01	2012-04-01	Blood or CSF	TICU	ENTBC	GNB	0	0			0
1783	2012	2012-04-01	2012-04-01	Blood or CSF	TICU	CANDP	Yeast
1784	2012	2012-04-01	2012-04-01	Blood or CSF	TICU	CONS	GPC
1785	2012	2012-04-01	2012-04-01	Blood or CSF	TICU	CONS	GPC
1786	2012	2012-04-01	2012-04-01	Blood or CSF	TICU	KLEBP	GNB	1	0	0		0		1
1787	2012	2012-04-01	2012-04-01	Blood or CSF	TICU	KLEBP	GNB	1	0	0		0		1
1788	2012	2012-04-01	2012-04-01	Blood or CSF	TICU	CANDA	Yeast
1789	2012	2012-04-01	2012-04-01	Blood or CSF	TICU	CANDA	Yeast
1790	2012	2012-04-01	2012-04-01	Blood or CSF	TICU	STRVI	GPC
1791	2012	2012-04-01	2012-04-01	Blood or CSF	TICU	STRVI	GPC
1792	2012	2012-04-01	2012-04-01	Blood or CSF	TICU	KLEBP	GNB	1	0	0		0		1
1793	2012	2012-04-01	2012-04-01	Blood or CSF	TICU	CANDA	Yeast
1794	2012	2012-04-01	2012-04-01	Blood or CSF	TICU	CONS	GPC
1795	2012	2012-04-01	2012-04-01	Blood or CSF	TICU	CONS	GPC
1796	2012	2012-04-01	2012-04-01	Blood or CSF	TICU	PSEUA	GNB	1	1					1
1797	2012	2012-04-01	2012-04-01	Blood or CSF	TICU	ACINB	GNB	1	1				1
1798	2012	2012-04-01	2012-04-01	Blood or CSF	TICU	LISTM	GPB
1799	2012	2012-04-01	2012-04-01	Blood or CSF	TICU	ENTFM	GPC
1800	2012	2012-04-01	2012-04-01	Blood or CSF	TICU	KLEBP	GNB	1	0	0		0		1
1801	2012	2012-04-01	2012-04-01	Blood or CSF	TICU	CANDP	Yeast
1802	2012	2012-04-01	2012-04-01	Blood or CSF	TICU	KLEBP	GNB	1	0	0		0		1
1803	2012	2012-04-01	2012-04-01	Blood or CSF	TICU	ENTSP	GPC
1804	2012	2012-04-01	2012-04-01	Blood or CSF	TICU	ENTSP	GPC
1805	2012	2012-04-01	2012-04-01	Blood or CSF	TICU	ENTSP	GPC
1806	2012	2012-04-01	2012-04-01	Blood or CSF	TICU	KLEBP	GNB	1	0	0		0		1
1807	2012	2012-04-01	2012-04-01	Blood or CSF	TICU	CONS	GPC
1808	2012	2012-04-01	2012-04-01	Blood or CSF	TICU	CONS	GPC
1809	2012	2012-04-01	2012-04-01	Blood or CSF	TICU	CONS	GPC
1810	2012	2012-04-01	2012-04-01	Blood or CSF	Ward 66	ENTBC	GNB	0	0			0
1811	2012	2012-04-01	2012-04-01	Blood or CSF	Ward 66	ENTSP	GPC
1812	2012	2012-04-01	2012-04-01	Blood or CSF	Ward 66	CONS	GPC
1813	2012	2012-04-01	2012-04-01	Blood or CSF	Ward 66	CONS	GPC
1814	2012	2012-04-01	2012-04-01	Blood or CSF	Ward 66	ENTFM	GPC
1815	2012	2012-04-01	2012-04-01	Blood or CSF	Ward 66	PSEUA	GNB	1	1					1
1816	2012	2012-04-01	2012-04-01	Blood or CSF	Ward 66	CONS	GPC
1817	2012	2012-05-01	2012-05-01	Blood or CSF	NICU	CANDP	Yeast
1818	2012	2012-05-01	2012-05-01	Blood or CSF	NICU	KLEBP	GNB	1	0	0		0		1
1819	2012	2012-05-01	2012-05-01	Blood or CSF	NICU	KLEBP	GNB	1	0	0		0		1
1820	2012	2012-05-01	2012-05-01	Blood or CSF	NICU	KLEBP	GNB	1	0	0		0		1
1821	2012	2012-05-01	2012-05-01	Blood or CSF	NICU	KLEBP	GNB	1	0	0		0		1
1822	2012	2012-05-01	2012-05-01	Blood or CSF	NICU	ENTSP	GPC
1823	2012	2012-05-01	2012-05-01	Blood or CSF	NICU	CONS	GPC
1824	2012	2012-05-01	2012-05-01	Blood or CSF	NICU	CANDP	Yeast
1825	2012	2012-05-01	2012-05-01	Blood or CSF	NICU	CONS	GPC
1826	2012	2012-05-01	2012-05-01	Blood or CSF	NICU	KLEBP	GNB	1	0	0		0		1
1827	2012	2012-05-01	2012-05-01	Blood or CSF	NICU	PSEUA	GNB	1	1					1
1828	2012	2012-05-01	2012-05-01	Blood or CSF	NICU	ENTFM	GPC
1829	2012	2012-05-01	2012-05-01	Blood or CSF	NICU	PSEUA	GNB	1	1					1
1830	2012	2012-05-01	2012-05-01	Blood or CSF	NICU	KLEBP	GNB	1	0	0		0		1
1831	2012	2012-05-01	2012-05-01	Blood or CSF	NICU	CONS	GPC
1832	2012	2012-05-01	2012-05-01	Blood or CSF	NICU	CONS	GPC
1833	2012	2012-05-01	2012-05-01	Blood or CSF	NICU	STRVI	GPC
1834	2012	2012-05-01	2012-05-01	Blood or CSF	NICU	ACINB	GNB	0	0				0
1835	2012	2012-05-01	2012-05-01	Blood or CSF	NICU	CONS	GPC
1836	2012	2012-05-01	2012-05-01	Blood or CSF	NICU	KLEBP	GNB	1	0	0		0		1
1837	2012	2012-05-01	2012-05-01	Blood or CSF	NICU	ENTFM	GPC
1838	2012	2012-05-01	2012-05-01	Blood or CSF	NICU	KLEBP	GNB	1	0	0		0		1
1839	2012	2012-05-01	2012-05-01	Blood or CSF	NICU	CANDP	Yeast
1840	2012	2012-05-01	2012-05-01	Blood or CSF	NICU	CANDP	Yeast
1841	2012	2012-05-01	2012-05-01	Blood or CSF	TICU	KLEBP	GNB	1	0	0		0		1
1842	2012	2012-05-01	2012-05-01	Blood or CSF	TICU	PSEUA	GNB	1	1					1
1843	2012	2012-05-01	2012-05-01	Blood or CSF	TICU	KLEBP	GNB	1	0	0		0		1
1844	2012	2012-05-01	2012-05-01	Blood or CSF	TICU	KLEBP	GNB	1	0	0		0		1
1845	2012	2012-05-01	2012-05-01	Blood or CSF	TICU	STRAG	GPC
1846	2012	2012-05-01	2012-05-01	Blood or CSF	TICU	STAAU	GPC	1							1
1847	2012	2012-05-01	2012-05-01	Blood or CSF	TICU	KLEBP	GNB	1	0	0		0		1
1848	2012	2012-05-01	2012-05-01	Blood or CSF	TICU	CONS	GPC
1849	2012	2012-05-01	2012-05-01	Blood or CSF	TICU	ACINB	GNB	1	1				1
1850	2012	2012-05-01	2012-05-01	Blood or CSF	TICU	ACINB	GNB	0	0				0
1851	2012	2012-05-01	2012-05-01	Blood or CSF	TICU	KLEBP	GNB	1	0	0		0		1
1852	2012	2012-05-01	2012-05-01	Blood or CSF	TICU	PSEUA	GNB	0	0					0
1853	2012	2012-05-01	2012-05-01	Blood or CSF	TICU	ENTFS	GPC
1854	2012	2012-05-01	2012-05-01	Blood or CSF	TICU	ENTFM	GPC
1855	2012	2012-05-01	2012-05-01	Blood or CSF	TICU	CONS	GPC
1856	2012	2012-05-01	2012-05-01	Blood or CSF	TICU	CONS	GPC
1857	2012	2012-05-01	2012-05-01	Blood or CSF	TICU	KLEBP	GNB	1	0	0		0		1
1858	2012	2012-05-01	2012-05-01	Blood or CSF	TICU	KLEBP	GNB	1	0	0		0		1
1859	2012	2012-05-01	2012-05-01	Blood or CSF	TICU	ESCHC	GNB	1	0		0	0		1
1860	2012	2012-05-01	2012-05-01	Blood or CSF	TICU	PSEUA	GNB	1	1					1
1861	2012	2012-05-01	2012-05-01	Blood or CSF	TICU	ENTFM	GPC
1862	2012	2012-05-01	2012-05-01	Blood or CSF	TICU	ENTBC	GNB	0	0			0
1863	2012	2012-05-01	2012-05-01	Blood or CSF	TICU	CONS	GPC
1864	2012	2012-05-01	2012-05-01	Blood or CSF	TICU	STRVI	GPC
1865	2012	2012-05-01	2012-05-01	Blood or CSF	TICU	ENTFM	GPC
1866	2012	2012-05-01	2012-05-01	Blood or CSF	TICU	STRVI	GPC
1867	2012	2012-05-01	2012-05-01	Blood or CSF	TICU	KLEBP	GNB	1	0	0		0		1
1868	2012	2012-05-01	2012-05-01	Blood or CSF	TICU	ACINB	GNB	0	0				0
1869	2012	2012-05-01	2012-05-01	Blood or CSF	TICU	CONS	GPC
1870	2012	2012-05-01	2012-05-01	Blood or CSF	TICU	ACINB	GNB	0	0				0
1871	2012	2012-05-01	2012-05-01	Blood or CSF	TICU	ACINB	GNB	0	0				0
1872	2012	2012-05-01	2012-05-01	Blood or CSF	TICU	ACINB	GNB	0	0				0
1873	2012	2012-05-01	2012-05-01	Blood or CSF	TICU	CONS	GPC
1874	2012	2012-05-01	2012-05-01	Blood or CSF	TICU	CANDP	Yeast
1875	2012	2012-05-01	2012-05-01	Blood or CSF	TICU	CONS	GPC
1876	2012	2012-05-01	2012-05-01	Blood or CSF	TICU	CONS	GPC
1877	2012	2012-05-01	2012-05-01	Blood or CSF	TICU	ACINB	GNB	0	0				0
1878	2012	2012-05-01	2012-05-01	Blood or CSF	TICU	ACINB	GNB	0	0				0
1879	2012	2012-05-01	2012-05-01	Blood or CSF	TICU	STRVI	GPC
1880	2012	2012-05-01	2012-05-01	Blood or CSF	TICU	ACINB	GNB	0	0				0
1881	2012	2012-05-01	2012-05-01	Blood or CSF	TICU	KLEBP	GNB	0	0	0		0
1882	2012	2012-05-01	2012-05-01	Blood or CSF	TICU	CANDP	Yeast
1883	2012	2012-05-01	2012-05-01	Blood or CSF	TICU	CONS	GPC
1884	2012	2012-05-01	2012-05-01	Blood or CSF	TICU	ACINB	GNB	0	0				0
1885	2012	2012-05-01	2012-05-01	Blood or CSF	TICU	ACINB	GNB	0	0				0
1886	2012	2012-05-01	2012-05-01	Blood or CSF	TICU	ACINB	GNB	0	0				0
1887	2012	2012-05-01	2012-05-01	Blood or CSF	TICU	KLEBP	GNB	1	0	0		0		1
1888	2012	2012-05-01	2012-05-01	Blood or CSF	TICU	CANDP	Yeast
1889	2012	2012-05-01	2012-05-01	Blood or CSF	TICU	CONS	GPC
1890	2012	2012-05-01	2012-05-01	Blood or CSF	TICU	CONS	GPC
1891	2012	2012-05-01	2012-05-01	Blood or CSF	TICU	KLEBP	GNB	1	0	0		0		1
1892	2012	2012-05-01	2012-05-01	Blood or CSF	TICU	PSEUA	GNB	1	1					1
1893	2012	2012-05-01	2012-05-01	Blood or CSF	TICU	CONS	GPC
1894	2012	2012-05-01	2012-05-01	Blood or CSF	TICU	KLEBP	GNB	1	0	0		0		1
1895	2012	2012-05-01	2012-05-01	Blood or CSF	TICU	CONS	GPC
1896	2012	2012-05-01	2012-05-01	Blood or CSF	TICU	CONS	GPC
1897	2012	2012-05-01	2012-05-01	Blood or CSF	Ward 66	STAAU	GPC	1							1
1898	2012	2012-05-01	2012-05-01	Blood or CSF	Ward 66	ENTFM	GPC
1899	2012	2012-05-01	2012-05-01	Blood or CSF	Ward 66	CONS	GPC
1900	2012	2012-05-01	2012-05-01	Blood or CSF	Ward 66	CONS	GPC
1901	2012	2012-05-01	2012-05-01	Blood or CSF	Ward 66	KLEBP	GNB	1	0	0		0		1
1902	2012	2012-05-01	2012-05-01	Blood or CSF	Ward 66	CONS	GPC
1903	2012	2012-05-01	2012-05-01	Blood or CSF	Ward 66	CONS	GPC
1904	2012	2012-05-01	2012-05-01	Blood or CSF	Ward 66	KLEBP	GNB	1	0	0		0		1
1905	2012	2012-05-01	2012-05-01	Blood or CSF	Ward 66	ENTFM	GPC
1906	2012	2012-05-01	2012-05-01	Blood or CSF	Ward 66	PSEUA	GNB	1	1					1
1907	2012	2012-05-01	2012-05-01	Blood or CSF	Ward 66	ENTFS	GPC
1908	2012	2012-05-01	2012-05-01	Blood or CSF	Ward 66	ENTFS	GPC
1909	2012	2012-05-01	2012-05-01	Blood or CSF	Ward 66	ENTFM	GPC
1910	2012	2012-05-01	2012-05-01	Blood or CSF	Ward 66	STAAU	GPC	1							1
1911	2012	2012-06-01	2012-06-01	Blood or CSF	NICU	CONS	GPC
1912	2012	2012-06-01	2012-06-01	Blood or CSF	NICU	CONS	GPC
1913	2012	2012-06-01	2012-06-01	Blood or CSF	NICU	CONS	GPC
1914	2012	2012-06-01	2012-06-01	Blood or CSF	NICU	CONS	GPC
1915	2012	2012-06-01	2012-06-01	Blood or CSF	NICU	CANDP	Yeast
1916	2012	2012-06-01	2012-06-01	Blood or CSF	NICU	CANDP	Yeast
1917	2012	2012-06-01	2012-06-01	Blood or CSF	NICU	CANDP	Yeast
1918	2012	2012-06-01	2012-06-01	Blood or CSF	NICU	CANDP	Yeast
1919	2012	2012-06-01	2012-06-01	Blood or CSF	NICU	CANDP	Yeast
1920	2012	2012-06-01	2012-06-01	Blood or CSF	NICU	CANDP	Yeast
1921	2012	2012-06-01	2012-06-01	Blood or CSF	NICU	CANDP	Yeast
1922	2012	2012-06-01	2012-06-01	Blood or CSF	NICU	CANDP	Yeast
1923	2012	2012-06-01	2012-06-01	Blood or CSF	NICU	CANDP	Yeast
1924	2012	2012-06-01	2012-06-01	Blood or CSF	NICU	CANDP	Yeast
1925	2012	2012-06-01	2012-06-01	Blood or CSF	NICU	PSEUA	GNB	0	0					0
1926	2012	2012-06-01	2012-06-01	Blood or CSF	NICU	KLEBP	GNB	1	0	0		0		1
1927	2012	2012-06-01	2012-06-01	Blood or CSF	NICU	KLEBP	GNB	1	0	0		0		1
1928	2012	2012-06-01	2012-06-01	Blood or CSF	NICU	ACINB	GNB	0	0				0
1929	2012	2012-06-01	2012-06-01	Blood or CSF	NICU	ACINB	GNB	0	0				0
1930	2012	2012-06-01	2012-06-01	Blood or CSF	NICU	ACINB	GNB	0	0				0
1931	2012	2012-06-01	2012-06-01	Blood or CSF	NICU	ACINB	GNB	0	0				0
1932	2012	2012-06-01	2012-06-01	Blood or CSF	NICU	ACINB	GNB	0	0				0
1933	2012	2012-06-01	2012-06-01	Blood or CSF	NICU	ACINB	GNB	0	0				0
1934	2012	2012-06-01	2012-06-01	Blood or CSF	TICU	CONS	GPC
1935	2012	2012-06-01	2012-06-01	Blood or CSF	TICU	CONS	GPC
1936	2012	2012-06-01	2012-06-01	Blood or CSF	TICU	CONS	GPC
1937	2012	2012-06-01	2012-06-01	Blood or CSF	TICU	CONS	GPC
1938	2012	2012-06-01	2012-06-01	Blood or CSF	TICU	CONS	GPC
1939	2012	2012-06-01	2012-06-01	Blood or CSF	TICU	CONS	GPC
1940	2012	2012-06-01	2012-06-01	Blood or CSF	TICU	CONS	GPC
1941	2012	2012-06-01	2012-06-01	Blood or CSF	TICU	ENTFM	GPC
1942	2012	2012-06-01	2012-06-01	Blood or CSF	TICU	ENTFM	GPC
1943	2012	2012-06-01	2012-06-01	Blood or CSF	TICU	STAAU	GPC	0							0
1944	2012	2012-06-01	2012-06-01	Blood or CSF	TICU	ENTFS	GPC
1945	2012	2012-06-01	2012-06-01	Blood or CSF	TICU	ENTFS	GPC
1946	2012	2012-06-01	2012-06-01	Blood or CSF	TICU	CANDT	Yeast
1947	2012	2012-06-01	2012-06-01	Blood or CSF	TICU	CANDP	Yeast
1948	2012	2012-06-01	2012-06-01	Blood or CSF	TICU	CANDP	Yeast
1949	2012	2012-06-01	2012-06-01	Blood or CSF	TICU	CANDP	Yeast
1950	2012	2012-06-01	2012-06-01	Blood or CSF	TICU	CANDP	Yeast
1951	2012	2012-06-01	2012-06-01	Blood or CSF	TICU	CANDA	Yeast
1952	2012	2012-06-01	2012-06-01	Blood or CSF	TICU	PSEUA	GNB	0	0					0
1953	2012	2012-06-01	2012-06-01	Blood or CSF	TICU	KLEBP	GNB	1	0	0		0		1
1954	2012	2012-06-01	2012-06-01	Blood or CSF	TICU	KLEBP	GNB	1	0	0		0		1
1955	2012	2012-06-01	2012-06-01	Blood or CSF	TICU	KLEBP	GNB	1	0	0		0		1
1956	2012	2012-06-01	2012-06-01	Blood or CSF	TICU	KLEBP	GNB	1	0	0		0		1
1957	2012	2012-06-01	2012-06-01	Blood or CSF	TICU	KLEBP	GNB	1	0	0		0		1
1958	2012	2012-06-01	2012-06-01	Blood or CSF	TICU	KLEBP	GNB	1	0	0		0		1
1959	2012	2012-06-01	2012-06-01	Blood or CSF	TICU	KLEBP	GNB	1	0	0		0		1
1960	2012	2012-06-01	2012-06-01	Blood or CSF	TICU	KLEBP	GNB	1	0	0		0		1
1961	2012	2012-06-01	2012-06-01	Blood or CSF	TICU	KLEBP	GNB	1	0	0		0		1
1962	2012	2012-06-01	2012-06-01	Blood or CSF	TICU	KLEBP	GNB	1	0	0		0		1
1963	2012	2012-06-01	2012-06-01	Blood or CSF	TICU	KLEBP	GNB	1	0	0		0		1
1964	2012	2012-06-01	2012-06-01	Blood or CSF	TICU	KLEBP	GNB	0	0	0		0
1965	2012	2012-06-01	2012-06-01	Blood or CSF	TICU	ESCHC	GNB	0	0		0	0
1966	2012	2012-06-01	2012-06-01	Blood or CSF	TICU	ACINB	GNB	0	0				0
1967	2012	2012-06-01	2012-06-01	Blood or CSF	TICU	ACINB	GNB	0	0				0
1968	2012	2012-06-01	2012-06-01	Blood or CSF	TICU	ACINB	GNB	0	0				0
1969	2012	2012-06-01	2012-06-01	Blood or CSF	Ward 66	CONS	GPC
1970	2012	2012-06-01	2012-06-01	Blood or CSF	Ward 66	CONS	GPC
1971	2012	2012-06-01	2012-06-01	Blood or CSF	Ward 66	CONS	GPC
1972	2012	2012-06-01	2012-06-01	Blood or CSF	Ward 66	CONS	GPC
1973	2012	2012-06-01	2012-06-01	Blood or CSF	Ward 66	CONS	GPC
1974	2012	2012-06-01	2012-06-01	Blood or CSF	Ward 66	ENTFM	GPC
1975	2012	2012-06-01	2012-06-01	Blood or CSF	Ward 66	KLEBP	GNB	0	0	0		0
1976	2012	2012-06-01	2012-06-01	Blood or CSF	Ward 66	ACINB	GNB	0	0				0
1977	2012	2012-06-01	2012-06-01	Blood or CSF	Ward 66	ENTFS	GPC
1978	2012	2012-06-01	2012-06-01	Blood or CSF	Ward 66	ESCHC	GNB	1	0		0	0		1
1979	2012	2012-06-01	2012-06-01	Blood or CSF	Ward 66	ESCHC	GNB	1	0		0	0		1
1980	2012	2012-06-01	2012-06-01	Blood or CSF	Ward 66	STRAG	GPC
1981	2012	2012-06-01	2012-06-01	Blood or CSF	NICU	ENTFM	GPC
1982	2012	2012-06-01	2012-06-01	Blood or CSF	NICU	STAAU	GPC	1							1
1983	2012	2012-07-01	2012-07-01	Blood or CSF	NICU	KLEBP	GNB	1	0	0		0		1
1984	2012	2012-07-01	2012-07-01	Blood or CSF	NICU	KLEBP	GNB	1	0	0		0		1
1985	2012	2012-07-01	2012-07-01	Blood or CSF	NICU	ACINB	GNB	1	1				1
1986	2012	2012-07-01	2012-07-01	Blood or CSF	NICU	ACINB	GNB	1	1				1
1987	2012	2012-07-01	2012-07-01	Blood or CSF	NICU	ACINB	GNB	0	0				0
1988	2012	2012-07-01	2012-07-01	Blood or CSF	NICU	ACINB	GNB	0	0				0
1989	2012	2012-07-01	2012-07-01	Blood or CSF	NICU	ACINB	GNB	0	0				0
1990	2012	2012-07-01	2012-07-01	Blood or CSF	NICU	ACINB	GNB	0	0				0
1991	2012	2012-07-01	2012-07-01	Blood or CSF	NICU	ACINB	GNB	0	0				0
1992	2012	2012-07-01	2012-07-01	Blood or CSF	NICU	ACINB	GNB	0	0				0
1993	2012	2012-07-01	2012-07-01	Blood or CSF	NICU	ACINB	GNB	0	0				0
1994	2012	2012-07-01	2012-07-01	Blood or CSF	TICU	STAAU	GPC	1							1
1995	2012	2012-07-01	2012-07-01	Blood or CSF	TICU	ENTFS	GPC
1996	2012	2012-07-01	2012-07-01	Blood or CSF	TICU	ENTFS	GPC
1997	2012	2012-07-01	2012-07-01	Blood or CSF	TICU	ENTFS	GPC
1998	2012	2012-07-01	2012-07-01	Blood or CSF	TICU	ENTFM	GPC
1999	2012	2012-07-01	2012-07-01	Blood or CSF	TICU	ENTFM	GPC
[truncated: 8,464 more rows]
[truncated: 1 more columns]

## Sheet: PD_LB_Adm
	Year	Number of patient days			Year	Live births			Year	Admissions
	2010	51246			2010	22657			2010	3417
	2011	53473			2011	22803			2011	4130
	2012	56497			2012	21588			2012	4308
	2013	58159			2013	22288			2013	4318
	2014	57303			2014	20524			2014	4160
	2015	58223			2015	19804			2015	4326
	2016	59929			2016	19219			2016	3071
	2017	63429			2017	20575			2017	4335
	2018	63778			2018	18758			2018	3891
	2019	60028			2019	18428			2019	3435
	Total	582065			TOTAL	206644			TOTAL	39391

## Sheet: Trends data
Period	Bed_Occ	Live_Birth	Admissions	ALL SSI_BED OCC	ALL SSI_LIVE BIRTHS	ALL SSI_ADMISSIONS	ACINB_NO	ACINB	ACINL NO	ACINL RATE	CRAB PROP	KLEBP NO	KLEBP	KLEBO NO	KLEBO RATE	KLEBS NO	KLEBS RATE	KLEB CRE PROP	ENTBC NO	ENTBC	ENTBS NO	ENTBS RATE	ESCHC NO	ESCHC	SERMA NO	SERMA	STENOM NO	STENM RATE	CIRTF NO	CITRF RATE	CITRK NO	CITRK RATE	PSEUA NO	PSEUA	SALMS NO	SALMS RATE	PROTM NO	PROTM RATE	MORAM NO	MORM RATE	HAEMI NO	HAEMI RATE	CONS NO	CONST	ENTFM NO	ENTFM	ENTFS NO	ENTFS	ENTSP NO
2010	51246	22657	3417	12	27.2	18	93	1.81478	5	0.0975686	12	44	0.858604	3	0.0585412	1	0.0195137	0	30	0.585412	8	0.15611	14	0.273192	0	0	0	0	0	0	0	0	20	0.390274	2	0.0390274	1	0.0195137	1	0.0195137	2	0.0390274	145	2.82949	19	0.370761	13	0.253678	6
2011	53473	22803	4130	11.5	27	14.9	103	1.92621	0	0	15	76	1.42128	3	0.0561031	1	0.018701	0	20	0.374021	3	0.0561031	17	0.317917	2	0.0374021	1	0.018701	0	0	0	0	18	0.336618	0	0	0	0	1	0.018701	1	0.018701	236	4.41344	41	0.766742	24	0.448825	7
2012	56497	21588	4308	11.3	29.5	14.8	150	2.65501	0	0	15	176	3.11521	5	0.0885003	0	0	0	23	0.407101	0	0	13	0.230101	0	0	0	0	0	0	0	0	26	0.460201	0	0	1	0.0177001	0	0	0	0	119	2.10631	36	0.637202	31	0.548702	5
2013	58159	22288	4318	10.7	28.1	14.5	99	1.70223	0	0	38	158	2.71669	5	0.0859712	0	0	1	22	0.378273	2	0.0343885	31	0.533022	0	0	0	0	0	0	0	0	5	0.0859712	0	0	0	0	0	0	0	0	5	0.0859712	13	0.223525	57	0.980072	3
2014	57303	20524	4160	15.5	43.3	21.4	202	3.52512	0	0	74	156	2.72237	3	0.0523533	0	0	1	49	0.855104	0	0	30	0.523533	1	0.0174511	0	0	0	0	0	0	5	0.0872555	0	0	0	0	0	0	0	0	122	2.12903	26	0.453728	44	0.767848	4
2015	58223	19804	4326	16.7	49.2	22.5	287	4.92932	9	0.154578	72	171	2.93698	0	0	0	0	1	19	0.326332	0	0	35	0.601137	3	0.051526	0	0	0	0	0	0	26	0.446559	0	0	0	0	0	0	0	0	51	0.875942	37	0.635488	5	0.0858767	0
2016	59929	19219	3071	19.2	59.8	37.4	285	4.75563	0	0	80	235	3.92131	1	0.0166864	0	0	1	14	0.23361	0	0	34	0.567338	15	0.250296	0	0	0	0	0	0	28	0.46722	0	0	0	0	0	0	0	0	353	5.8903	18	0.300355	62	1.03456	0
2017	63429	20575	4335	16.8	51.9	24.6	327	5.15537	1	0.0157657	73	307	4.84006	2	0.0315313	0	0	10	15	0.236485	0	0	26	0.409907	1	0.0157657	2	0.0315313	1	0.0157657	1	0.0157657	29	0.457204	0	0	0	0	1	0.0157657	0	0	422	6.65311	17	0.268016	33	0.520267	1
2018	63778	18758	3891	12.6	42.9	20.7	225	3.52786	0	0	82	229	3.59058	0	0	0	0	33	10	0.156794	0	0	25	0.391985	6	0.0940763	7	0.109756	0	0	0	0	34	0.533099	1	0.0156794	0	0	0	0	2	0.0313588	385	6.03656	0	0	39	0.611496	0
2019	60028	18428	3435	15.7	51.1	27.4	301	5.01433	0	0	58	240	3.99813	0	0	0	0	11	17	0.283201	0	0	41	0.683015	7	0.116612	6	0.0999534	4	0.0666356	0	0	24	0.399813	0	0	4	0.0666356	0	0	0	0	304	5.0643	13	0.216566	52	0.866262	0
[truncated: 47 more columns]
